# Supplementary material for: New data on the valvatiform-shelled Hydrobiidae (Caenogastropoda, Truncatelloidea) from southern Greece
Source: Zookeys. 2021 Oct 12;1062:31–47. doi: 10.3897/zookeys.1062.64746 (PMC8526508; doi:10.3897/zookeys.1062.64746)
Supplement: XML Treatment for Daphniola [file zookeys.1062.64746-treatment1.xml]

<!DOCTYPE tp:taxon-treatment
  PUBLIC "-//TaxonX//DTD Taxonomic Treatment Publishing DTD v0 20100105//EN" "tax-treatment-NSO.dtd">
<tp:taxon-treatment xmlns:tp="http://www.plazi.org/taxpub"><tp:treatment-meta><kwd-group><label>Taxon classification</label><kwd><named-content xmlns:xlink="http://www.w3.org/1999/xlink" content-type="kingdom">Animalia</named-content></kwd><kwd><named-content xmlns:xlink="http://www.w3.org/1999/xlink" content-type="order">Littorinimorpha</named-content></kwd><kwd><named-content xmlns:xlink="http://www.w3.org/1999/xlink" content-type="family">Hydrobiidae</named-content></kwd></kwd-group><mixed-citation publication-type="journal"><person-group><name><surname>Hofman</surname><given-names>Sebastian</given-names></name><name><surname>Grego</surname><given-names>Jozef</given-names></name><name><surname>Fehér</surname><given-names>Zoltán</given-names></name><name><surname>Erőss</surname><given-names>Zoltán Péter</given-names></name><name><surname>Rysiewska</surname><given-names>Aleksandra</given-names></name><name><surname>Osikowski</surname><given-names>Artur</given-names></name><name><surname>Falniowski</surname><given-names>Andrzej</given-names></name></person-group><article-title>New data on the valvatiform-shelled <tp:taxon-name><tp:taxon-name-part taxon-name-part-type="family">Hydrobiidae</tp:taxon-name-part></tp:taxon-name> (<tp:taxon-name><tp:taxon-name-part taxon-name-part-type="subclass">Caenogastropoda</tp:taxon-name-part></tp:taxon-name>, <tp:taxon-name><tp:taxon-name-part taxon-name-part-type="superfamily">Truncatelloidea</tp:taxon-name-part></tp:taxon-name>) from southern Greece</article-title><source>Zookeys</source><day>12</day><month>10</month><year>2021</year><volume>1062</volume><fpage>31</fpage><lpage>47</lpage><pub-id pub-id-type="doi">10.3897/zookeys.1062.64746</pub-id></mixed-citation></tp:treatment-meta><tp:nomenclature><label>Genus</label><tp:taxon-name>
              <object-id xmlns:xlink="http://www.w3.org/1999/xlink" content-type="arpha" xlink:type="simple">3E438A98-2AF9-5A6D-A77D-249D304DA297</object-id>
              <tp:taxon-name-part taxon-name-part-type="genus" reg="Daphniola">Daphniola</tp:taxon-name-part>
            </tp:taxon-name><tp:taxon-authority>Radoman, 1973</tp:taxon-authority></tp:nomenclature><tp:treatment-sec sec-type="notes" id="SECID0E3OAG"><title>Notes.</title><p><xref ref-type="bibr" rid="B31">Radoman (1973)</xref> described this genus with its type species <italic><tp:taxon-name><tp:taxon-name-part taxon-name-part-type="genus" reg="Dapniola">D.</tp:taxon-name-part><tp:taxon-name-part taxon-name-part-type="species" reg="graeca">graeca</tp:taxon-name-part></tp:taxon-name></italic> Radoman, 1973, from the Daphne Spring in the valley of Tembe, North of Larissa. <xref ref-type="bibr" rid="B43">Schütt (1980)</xref> considered <italic><tp:taxon-name><tp:taxon-name-part taxon-name-part-type="genus" reg="Dapniola">D.</tp:taxon-name-part><tp:taxon-name-part taxon-name-part-type="species" reg="graeca">graeca</tp:taxon-name-part></tp:taxon-name></italic> a junior synonym of <italic><tp:taxon-name><tp:taxon-name-part taxon-name-part-type="genus" reg="Valvata">Valvata</tp:taxon-name-part><tp:taxon-name-part taxon-name-part-type="species" reg="exigua">exigua</tp:taxon-name-part></tp:taxon-name></italic> Schmidt, 1856, described from “Greece”. <xref ref-type="bibr" rid="B43">Schütt (1980)</xref> designated a neotype from a group of small springs at Agia Paraskevi railway station, situated closely to the Daphne Spring, also in the valley of Tembe in Thessalia, but certainly not close to Thessaloniki as <xref ref-type="bibr" rid="B22">Kabat and Hershler (1993)</xref> state. <xref ref-type="bibr" rid="B9">Falniowski and Szarowska (2000)</xref> described <italic><tp:taxon-name><tp:taxon-name-part taxon-name-part-type="genus" reg="Daphniola">Daphniola</tp:taxon-name-part><tp:taxon-name-part taxon-name-part-type="species" reg="louisi">louisi</tp:taxon-name-part></tp:taxon-name></italic> from a small spring at the monastery at Kessariani, Athens, Attica. The description was not considered by <xref ref-type="bibr" rid="B5">Bodon et al. (2001)</xref>, who followed either <xref ref-type="bibr" rid="B43">Schütt (1980)</xref> in synonymizing <italic><tp:taxon-name><tp:taxon-name-part taxon-name-part-type="genus" reg="Dapniola">D.</tp:taxon-name-part><tp:taxon-name-part taxon-name-part-type="species" reg="graeca">graeca</tp:taxon-name-part></tp:taxon-name></italic> with <italic><tp:taxon-name><tp:taxon-name-part taxon-name-part-type="genus" reg="Daphniola">D.</tp:taxon-name-part><tp:taxon-name-part taxon-name-part-type="species" reg="exigua">exigua</tp:taxon-name-part></tp:taxon-name></italic>, or <xref ref-type="bibr" rid="B36">Reischütz and Sattmann (1993)</xref> in including <tp:taxon-name><tp:taxon-name-part taxon-name-part-type="genus" reg="Valvata">Valvata</tp:taxon-name-part> (<tp:taxon-name-part taxon-name-part-type="subgenus" reg="Cincinna">Cincinna</tp:taxon-name-part>) <tp:taxon-name-part taxon-name-part-type="species" reg="hellenica">hellenica</tp:taxon-name-part></tp:taxon-name> Westerlund, 1898 in <italic><tp:taxon-name><tp:taxon-name-part taxon-name-part-type="genus" reg="Daphniola">Daphniola</tp:taxon-name-part><tp:taxon-name-part taxon-name-part-type="species" reg="exigua">exigua</tp:taxon-name-part></tp:taxon-name></italic>, thus rendering the genus <italic><tp:taxon-name><tp:taxon-name-part taxon-name-part-type="genus" reg="Daphniola">Daphniola</tp:taxon-name-part></tp:taxon-name></italic> monotypic. <xref ref-type="bibr" rid="B14">Falniowski et al. (2007)</xref>, applying soft-part morphology and anatomy as well as molecular markers, demonstrated the species distinctness of <italic><tp:taxon-name><tp:taxon-name-part taxon-name-part-type="genus" reg="Daphniola">D.</tp:taxon-name-part><tp:taxon-name-part taxon-name-part-type="species" reg="louisi">louisi</tp:taxon-name-part></tp:taxon-name></italic>, and identity of <italic><tp:taxon-name><tp:taxon-name-part taxon-name-part-type="genus" reg="Daphniola">D.</tp:taxon-name-part><tp:taxon-name-part taxon-name-part-type="species" reg="exigua">exigua</tp:taxon-name-part></tp:taxon-name></italic> with <italic><tp:taxon-name><tp:taxon-name-part taxon-name-part-type="genus" reg="Dapniola">D.</tp:taxon-name-part><tp:taxon-name-part taxon-name-part-type="species" reg="graeca">graeca</tp:taxon-name-part></tp:taxon-name></italic>. <xref ref-type="bibr" rid="B17">Gittenberger (1982)</xref> described <italic><tp:taxon-name><tp:taxon-name-part taxon-name-part-type="genus" reg="Horatia">Horatia</tp:taxon-name-part><tp:taxon-name-part taxon-name-part-type="species" reg="hadei">hadei</tp:taxon-name-part></tp:taxon-name></italic>, a new species of <italic><tp:taxon-name><tp:taxon-name-part taxon-name-part-type="genus" reg="Horatia">Horatia</tp:taxon-name-part></tp:taxon-name></italic> he found 5 km SW of Yíthion (Gythion), southern Peloponnese. Later, <xref ref-type="bibr" rid="B10">Falniowski and Szarowska (2011a)</xref> collected this gastropod close to the (probably) destroyed type locality, and both, morphology and molecular data confirmed its classification within the genus <italic><tp:taxon-name><tp:taxon-name-part taxon-name-part-type="genus" reg="Daphniola">Daphniola</tp:taxon-name-part></tp:taxon-name></italic>. <xref ref-type="bibr" rid="B27">Radea (2011)</xref> described <italic><tp:taxon-name><tp:taxon-name-part taxon-name-part-type="genus" reg="Daphniola">D.</tp:taxon-name-part><tp:taxon-name-part taxon-name-part-type="species" reg="eptalophos">eptalophos</tp:taxon-name-part></tp:taxon-name></italic> Radea, 2011 from the Parnassos Mountains. However, considering morphology, it is certainly not <italic><tp:taxon-name><tp:taxon-name-part taxon-name-part-type="genus" reg="Daphniola">Daphniola</tp:taxon-name-part></tp:taxon-name></italic> especially in the intensively pigmented and massive penis. Its type locality is close (or rather the same) to the type locality of <italic><tp:taxon-name><tp:taxon-name-part taxon-name-part-type="genus" reg="Graecoarganiella">Graecoarganiella</tp:taxon-name-part><tp:taxon-name-part taxon-name-part-type="species" reg="parnassiana">parnassiana</tp:taxon-name-part></tp:taxon-name></italic> Falniowski &amp; Szarowska, 2011. Thus “<italic><tp:taxon-name><tp:taxon-name-part taxon-name-part-type="genus" reg="Daphniola">Daphniola</tp:taxon-name-part><tp:taxon-name-part taxon-name-part-type="species" reg="etalophos">etalophos</tp:taxon-name-part></tp:taxon-name></italic>” is most probably a synonym of <italic><tp:taxon-name><tp:taxon-name-part taxon-name-part-type="genus" reg="Graecoarganiella">Graecoarganiella</tp:taxon-name-part><tp:taxon-name-part taxon-name-part-type="species" reg="parnassiana">parnassiana</tp:taxon-name-part></tp:taxon-name></italic>, and clearly belongs to <italic><tp:taxon-name><tp:taxon-name-part taxon-name-part-type="genus" reg="Graecoarganiella">Graecoarganiella</tp:taxon-name-part></tp:taxon-name></italic> rather than <italic><tp:taxon-name><tp:taxon-name-part taxon-name-part-type="genus" reg="Daphniola">Daphniola</tp:taxon-name-part></tp:taxon-name></italic>. <xref ref-type="bibr" rid="B49">Szarowska et al. (2014)</xref> found a few juvenile specimens (used for DNA sequencing) of <italic><tp:taxon-name><tp:taxon-name-part taxon-name-part-type="genus" reg="Daphniola">Daphniola</tp:taxon-name-part></tp:taxon-name></italic> sp. on each of the two Aegean islands: Rhodos and Khios. <xref ref-type="bibr" rid="B8">Falniowski and Sarbu (2015)</xref> described <italic><tp:taxon-name><tp:taxon-name-part taxon-name-part-type="genus" reg="Daphniola">D.</tp:taxon-name-part><tp:taxon-name-part taxon-name-part-type="species" reg="magdalenae">magdalenae</tp:taxon-name-part></tp:taxon-name></italic> Falniowski, 2015 from the sulphide Melissotripa Cave in Thessalia. Finally, <xref ref-type="bibr" rid="B28">Radea et al. (2021)</xref> described <italic><tp:taxon-name><tp:taxon-name-part taxon-name-part-type="genus" reg="Daphniola">D.</tp:taxon-name-part><tp:taxon-name-part taxon-name-part-type="species" reg="dione">dione</tp:taxon-name-part></tp:taxon-name></italic> Radea, Lampri, Bakolitsas &amp; Parmakelis, 2021 from the Levkas Island (Ionian Sea), using morphology and molecular data. At two localities in North Peloponnese (1 and 2) we found another <italic><tp:taxon-name><tp:taxon-name-part taxon-name-part-type="genus" reg="Daphniola">Daphniola</tp:taxon-name-part></tp:taxon-name></italic> taxon, whose morphology and <abbrev xmlns:xlink="http://www.w3.org/1999/xlink" xlink:title="cytochrome oxidase subunit I" id="ABBRID0E6YAG" xlink:type="simple">COI</abbrev> sequences do not comply with any known <italic><tp:taxon-name><tp:taxon-name-part taxon-name-part-type="genus" reg="Daphniola">Daphniola</tp:taxon-name-part></tp:taxon-name></italic> species.</p></tp:treatment-sec><ref-list><ref id="B31"><mixed-citation xmlns:xlink="http://www.w3.org/1999/xlink" xlink:type="simple"><person-group><name name-style="western"><surname>Radoman</surname><given-names>P</given-names></name></person-group> (<year>1973</year>) <article-title>New classification of fresh and brackish water <tp:taxon-name><tp:taxon-name-part taxon-name-part-type="subclass">Prosobranchia</tp:taxon-name-part></tp:taxon-name> from the Balkans and Asia Minor.</article-title><source>Posebna Izdanja, Prirodne Museum Beograd</source><volume>32</volume>: <fpage>1</fpage>–<lpage>30</lpage>.</mixed-citation></ref><ref id="B43"><mixed-citation xmlns:xlink="http://www.w3.org/1999/xlink" xlink:type="simple"><person-group><name name-style="western"><surname>Schütt</surname><given-names>H</given-names></name></person-group> (<year>1980</year>) <article-title>Zur Kenntnis griechischer Hydrobiiden.</article-title><source>Archiv für Molluskenkunde</source><volume>110</volume>: <fpage>115</fpage>–<lpage>149</lpage>.</mixed-citation></ref><ref id="B22"><mixed-citation xmlns:xlink="http://www.w3.org/1999/xlink" xlink:type="simple"><person-group><name name-style="western"><surname>Kabat</surname><given-names>AR</given-names></name><name name-style="western"><surname>Hershler</surname><given-names>R</given-names></name></person-group> (<year>1993</year>) <article-title>The prosobranch snail family <tp:taxon-name><tp:taxon-name-part taxon-name-part-type="family">Hydrobiidae</tp:taxon-name-part></tp:taxon-name> (<tp:taxon-name><tp:taxon-name-part taxon-name-part-type="class">Gastropoda</tp:taxon-name-part></tp:taxon-name>: <tp:taxon-name><tp:taxon-name-part taxon-name-part-type="superfamily">Rissooidea</tp:taxon-name-part></tp:taxon-name>): review of classification and supraspecfic taxa.</article-title><source>Smithsonian Contributions to Zoology</source><volume>547</volume>: <fpage>1</fpage>–<lpage>94</lpage>. <ext-link xlink:type="simple" ext-link-type="doi" xlink:href="10.5479/si.00810282.547">https://doi.org/10.5479/si.00810282.547</ext-link></mixed-citation></ref><ref id="B9"><mixed-citation xmlns:xlink="http://www.w3.org/1999/xlink" xlink:type="simple"><person-group><name name-style="western"><surname>Falniowski</surname><given-names>A</given-names></name><name name-style="western"><surname>Szarowska</surname><given-names>M</given-names></name></person-group> (<year>2000</year>) <article-title>A new species of <italic><tp:taxon-name><tp:taxon-name-part taxon-name-part-type="genus">Daphniola</tp:taxon-name-part></tp:taxon-name></italic> Radoman, 1973 (<tp:taxon-name><tp:taxon-name-part taxon-name-part-type="class">Gastropoda</tp:taxon-name-part></tp:taxon-name>: <tp:taxon-name><tp:taxon-name-part taxon-name-part-type="family">Hydrobiidae</tp:taxon-name-part></tp:taxon-name>) from Greece.</article-title><source>Folia Malacologica</source><volume>8</volume>: <fpage>181</fpage>–<lpage>188</lpage>. <ext-link xlink:type="simple" ext-link-type="doi" xlink:href="10.12657/folmal.008.013">https://doi.org/10.12657/folmal.008.013</ext-link></mixed-citation></ref><ref id="B5"><mixed-citation xmlns:xlink="http://www.w3.org/1999/xlink" xlink:type="simple"><person-group><name name-style="western"><surname>Bodon</surname><given-names>M</given-names></name><name name-style="western"><surname>Manganelli</surname><given-names>G</given-names></name><name name-style="western"><surname>Giusti</surname><given-names>F</given-names></name></person-group> (<year>2001</year>) <article-title>A survey of the European valvatiform hydrobiid genera, with special reference to <italic><tp:taxon-name><tp:taxon-name-part taxon-name-part-type="genus">Hauffenia</tp:taxon-name-part></tp:taxon-name></italic> Pollonera, 1898 (<tp:taxon-name><tp:taxon-name-part taxon-name-part-type="class">Gastropoda</tp:taxon-name-part></tp:taxon-name>: <tp:taxon-name><tp:taxon-name-part taxon-name-part-type="family">Hydrobiidae</tp:taxon-name-part></tp:taxon-name>).</article-title><source>Malacologia</source><volume>43</volume>: <fpage>103</fpage>–<lpage>215</lpage>.</mixed-citation></ref><ref id="B36"><mixed-citation xmlns:xlink="http://www.w3.org/1999/xlink" xlink:type="simple"><person-group><name name-style="western"><surname>Reischütz</surname><given-names>PL</given-names></name><name name-style="western"><surname>Sattmann</surname><given-names>H</given-names></name></person-group> (<year>1993</year>) <article-title>Beiträge zur Nomenklatur der europäischen Binnenmollusken, V. Die Taxa der <tp:taxon-name><tp:taxon-name-part taxon-name-part-type="above-genus">Hydrobioidea</tp:taxon-name-part></tp:taxon-name> des griechischen Festlands mit valvatoiden Gehäuse und Festlegung eines Lectotypus von <tp:taxon-name><tp:taxon-name-part taxon-name-part-type="genus">Valvata</tp:taxon-name-part> (<tp:taxon-name-part taxon-name-part-type="subgenus">Cincinna</tp:taxon-name-part>) <tp:taxon-name-part taxon-name-part-type="species">hellenica</tp:taxon-name-part></tp:taxon-name> Westerlund, 1898 (<tp:taxon-name><tp:taxon-name-part taxon-name-part-type="class">Gastropoda</tp:taxon-name-part></tp:taxon-name>: <tp:taxon-name><tp:taxon-name-part taxon-name-part-type="subclass">Prosobranchia</tp:taxon-name-part></tp:taxon-name>).</article-title><source>Heldia</source><volume>2</volume>: <fpage>51</fpage>–<lpage>52</lpage>.</mixed-citation></ref><ref id="B14"><mixed-citation xmlns:xlink="http://www.w3.org/1999/xlink" xlink:type="simple"><person-group><name name-style="western"><surname>Falniowski</surname><given-names>A</given-names></name><name name-style="western"><surname>Szarowska</surname><given-names>M</given-names></name><name name-style="western"><surname>Grzmil</surname><given-names>P</given-names></name></person-group> (<year>2007</year>) <article-title><italic><tp:taxon-name><tp:taxon-name-part taxon-name-part-type="genus">Daphniola</tp:taxon-name-part></tp:taxon-name></italic> Radoman, 1973 (<tp:taxon-name><tp:taxon-name-part taxon-name-part-type="class">Gastropoda</tp:taxon-name-part></tp:taxon-name>: <tp:taxon-name><tp:taxon-name-part taxon-name-part-type="family">Hydrobiidae</tp:taxon-name-part></tp:taxon-name>): shell biometry, mtDNA, and the Pliocene flooding.</article-title><source>Journal of Natural History</source><volume>41</volume>: <fpage>2301</fpage>–<lpage>2311</lpage>. <ext-link xlink:type="simple" ext-link-type="doi" xlink:href="10.1080/00222930701630733">https://doi.org/10.1080/00222930701630733</ext-link></mixed-citation></ref><ref id="B17"><mixed-citation xmlns:xlink="http://www.w3.org/1999/xlink" xlink:type="simple"><person-group><name name-style="western"><surname>Gittenberger</surname><given-names>E</given-names></name></person-group> (<year>1982</year>) Eine neue <italic><tp:taxon-name><tp:taxon-name-part taxon-name-part-type="genus">Horatia</tp:taxon-name-part></tp:taxon-name></italic> art aus Griechenland (<tp:taxon-name><tp:taxon-name-part taxon-name-part-type="subclass">Prosobranchia</tp:taxon-name-part></tp:taxon-name>, <tp:taxon-name><tp:taxon-name-part taxon-name-part-type="family">Hydrobiidae</tp:taxon-name-part></tp:taxon-name>). Basteria 46: e68.</mixed-citation></ref><ref id="B10"><mixed-citation xmlns:xlink="http://www.w3.org/1999/xlink" xlink:type="simple"><person-group><name name-style="western"><surname>Falniowski</surname><given-names>A</given-names></name><name name-style="western"><surname>Szarowska</surname><given-names>M</given-names></name></person-group> (<year>2011a</year>) <article-title>Genus <italic><tp:taxon-name><tp:taxon-name-part taxon-name-part-type="genus">Daphniola</tp:taxon-name-part></tp:taxon-name></italic> Radoman, 1973 (<tp:taxon-name><tp:taxon-name-part taxon-name-part-type="subclass">Caenogastropoda</tp:taxon-name-part></tp:taxon-name>: <tp:taxon-name><tp:taxon-name-part taxon-name-part-type="family">Hydrobiidae</tp:taxon-name-part></tp:taxon-name>) in the Peloponnese, Greece.</article-title><source>Folia Malacologica</source><volume>19</volume>: <fpage>131</fpage>–<lpage>137</lpage>. <ext-link xlink:type="simple" ext-link-type="doi" xlink:href="10.2478/v10125-011-0020-9">https://doi.org/10.2478/v10125-011-0020-9</ext-link></mixed-citation></ref><ref id="B27"><mixed-citation xmlns:xlink="http://www.w3.org/1999/xlink" xlink:type="simple"><person-group><name name-style="western"><surname>Radea</surname><given-names>C</given-names></name></person-group> (<year>2011</year>) <article-title>A new species of hydrobiid snails (<tp:taxon-name><tp:taxon-name-part taxon-name-part-type="phylum">Mollusca</tp:taxon-name-part></tp:taxon-name>, <tp:taxon-name><tp:taxon-name-part taxon-name-part-type="class">Gastropoda</tp:taxon-name-part></tp:taxon-name>, <tp:taxon-name><tp:taxon-name-part taxon-name-part-type="family">Hydrobiidae</tp:taxon-name-part></tp:taxon-name>) from central Greece.</article-title><source>ZooKeys</source><volume>138</volume>: <fpage>53</fpage>–<lpage>64</lpage>. <ext-link xlink:type="simple" ext-link-type="doi" xlink:href="10.3897/zookeys.138.1927">https://doi.org/10.3897/zookeys.138.1927</ext-link></mixed-citation></ref><ref id="B49"><mixed-citation xmlns:xlink="http://www.w3.org/1999/xlink" xlink:type="simple"><person-group><name name-style="western"><surname>Szarowska</surname><given-names>M</given-names></name><name name-style="western"><surname>Hofman</surname><given-names>S</given-names></name><name name-style="western"><surname>Osikowski</surname><given-names>A</given-names></name><name name-style="western"><surname>Falniowski</surname><given-names>A</given-names></name></person-group> (<year>2014</year>) <article-title><italic><tp:taxon-name><tp:taxon-name-part taxon-name-part-type="genus">Daphniola</tp:taxon-name-part></tp:taxon-name></italic> Radoman, 1973 (<tp:taxon-name><tp:taxon-name-part taxon-name-part-type="subclass">Caenogastropoda</tp:taxon-name-part></tp:taxon-name>: <tp:taxon-name><tp:taxon-name-part taxon-name-part-type="superfamily">Truncatelloidea</tp:taxon-name-part></tp:taxon-name>) at east Aegean islands.</article-title><source>Folia Malacologica</source><volume>22</volume>: <fpage>11</fpage>–<lpage>20</lpage>. <ext-link xlink:type="simple" ext-link-type="doi" xlink:href="10.12657/folmal.022.021">https://doi.org/10.12657/folmal.022.021</ext-link></mixed-citation></ref><ref id="B8"><mixed-citation xmlns:xlink="http://www.w3.org/1999/xlink" xlink:type="simple"><person-group><name name-style="western"><surname>Falniowski</surname><given-names>A</given-names></name><name name-style="western"><surname>Sarbu</surname><given-names>S</given-names></name></person-group> (<year>2015</year>) <article-title>Two new <tp:taxon-name><tp:taxon-name-part taxon-name-part-type="superfamily">Truncatelloidea</tp:taxon-name-part></tp:taxon-name> species from Melissotrypa Cave in Greece (<tp:taxon-name><tp:taxon-name-part taxon-name-part-type="subclass">Caenogastropoda</tp:taxon-name-part></tp:taxon-name>).</article-title><source>ZooKeys</source><volume>530</volume>: <fpage>1</fpage>–<lpage>14</lpage>. <ext-link xlink:type="simple" ext-link-type="doi" xlink:href="10.3897/zookeys.530.6137">https://doi.org/10.3897/zookeys.530.6137</ext-link></mixed-citation></ref><ref id="B28"><mixed-citation xmlns:xlink="http://www.w3.org/1999/xlink" xlink:type="simple"><person-group><name name-style="western"><surname>Radea</surname><given-names>C</given-names></name><name name-style="western"><surname>Lampri</surname><given-names>PN</given-names></name><name name-style="western"><surname>Bakolitsas</surname><given-names>K</given-names></name><name name-style="western"><surname>Parmakelis</surname><given-names>A</given-names></name></person-group> (<year>2021</year>) <article-title>A new hydrobiid species (<tp:taxon-name><tp:taxon-name-part taxon-name-part-type="subclass">Caenogastropoda</tp:taxon-name-part></tp:taxon-name>, <tp:taxon-name><tp:taxon-name-part taxon-name-part-type="superfamily">Truncatelloidea</tp:taxon-name-part></tp:taxon-name>) from insular Greece.</article-title><source>Zoosystematics and Evolution</source><volume>97</volume>: <fpage>111</fpage>–<lpage>119</lpage>. <ext-link xlink:type="simple" ext-link-type="doi" xlink:href="10.3897/zse.97.60254">https://doi.org/10.3897/zse.97.60254</ext-link></mixed-citation></ref></ref-list></tp:taxon-treatment>
