# Supplementary material for: New data on the valvatiform-shelled Hydrobiidae (Caenogastropoda, Truncatelloidea) from southern Greece
Source: Zookeys. 2021 Oct 12;1062:31–47. doi: 10.3897/zookeys.1062.64746 (PMC8526508; doi:10.3897/zookeys.1062.64746)
Supplement: XML Treatment for Daphniola longipenia [file zookeys.1062.64746-treatment2.xml]

<!DOCTYPE tp:taxon-treatment
  PUBLIC "-//TaxonX//DTD Taxonomic Treatment Publishing DTD v0 20100105//EN" "tax-treatment-NSO.dtd">
<tp:taxon-treatment xmlns:tp="http://www.plazi.org/taxpub"><tp:treatment-meta><kwd-group><label>Taxon classification</label><kwd><named-content xmlns:xlink="http://www.w3.org/1999/xlink" content-type="kingdom">Animalia</named-content></kwd><kwd><named-content xmlns:xlink="http://www.w3.org/1999/xlink" content-type="order">Littorinimorpha</named-content></kwd><kwd><named-content xmlns:xlink="http://www.w3.org/1999/xlink" content-type="family">Hydrobiidae</named-content></kwd></kwd-group><mixed-citation publication-type="journal"><person-group><name><surname>Hofman</surname><given-names>Sebastian</given-names></name><name><surname>Grego</surname><given-names>Jozef</given-names></name><name><surname>Fehér</surname><given-names>Zoltán</given-names></name><name><surname>Erőss</surname><given-names>Zoltán Péter</given-names></name><name><surname>Rysiewska</surname><given-names>Aleksandra</given-names></name><name><surname>Osikowski</surname><given-names>Artur</given-names></name><name><surname>Falniowski</surname><given-names>Andrzej</given-names></name></person-group><article-title>New data on the valvatiform-shelled <tp:taxon-name><tp:taxon-name-part taxon-name-part-type="family">Hydrobiidae</tp:taxon-name-part></tp:taxon-name> (<tp:taxon-name><tp:taxon-name-part taxon-name-part-type="subclass">Caenogastropoda</tp:taxon-name-part></tp:taxon-name>, <tp:taxon-name><tp:taxon-name-part taxon-name-part-type="superfamily">Truncatelloidea</tp:taxon-name-part></tp:taxon-name>) from southern Greece</article-title><source>Zookeys</source><day>12</day><month>10</month><year>2021</year><volume>1062</volume><fpage>31</fpage><lpage>47</lpage><pub-id pub-id-type="doi">10.3897/zookeys.1062.64746</pub-id></mixed-citation></tp:treatment-meta><tp:nomenclature><tp:taxon-name>
              <object-id xmlns:xlink="http://www.w3.org/1999/xlink" content-type="arpha" xlink:type="simple">9221FF57-AE8E-5CFF-9CE9-EFAD5DF8FD3C</object-id>
              <tp:taxon-name-part taxon-name-part-type="genus" reg="Daphniola">Daphniola</tp:taxon-name-part>
              <tp:taxon-name-part taxon-name-part-type="species" reg="longipenia">longipenia</tp:taxon-name-part>
              <object-id xmlns:xlink="http://www.w3.org/1999/xlink" content-type="zoobank" xlink:type="simple">http://zoobank.org/EE503BD0-65ED-4D53-AA37-ED75AB9448DA</object-id>
            </tp:taxon-name><tp:taxon-authority>Grego &amp; Falniowski</tp:taxon-authority><tp:taxon-status xmlns:xlink="http://www.w3.org/1999/xlink" xlink:type="simple">sp. nov.</tp:taxon-status></tp:nomenclature><tp:treatment-sec sec-type="Types" id="SECID0ES1AG"><title>Types.</title><p>Ethanol-fixed specimens, Panagitsa, large spring, Arcadia, Peloponnese, Greece, <named-content xmlns:xlink="http://www.w3.org/1999/xlink" content-type="dwc:verbatimCoordinates" xlink:type="simple"><named-content content-type="geo-json" specific-use="{&#34;type&#34;:&#34;Point&#34;,&#34;coordinates&#34;:[22.221944,37.772500]}" id="NCID0E21AG" xlink:type="simple">37°46'21"N, 22°13'19"E</named-content></named-content> (Fig. <xref ref-type="fig" rid="F2">2</xref>), altitude 500 m, sieved from sand at the spring head; 26.09.2009; Z.P. Eröss, Z. Fehér, T. Fehér, J. Grego and A. Hunyadi coll., <bold><italic>holotype</italic></bold>: <named-content xmlns:xlink="http://www.w3.org/1999/xlink" content-type="dwc:institutional_code" xlink:type="simple">ZMUJ</named-content>-M.2137; <bold><italic>paratypes</italic></bold>: <named-content xmlns:xlink="http://www.w3.org/1999/xlink" content-type="dwc:institutional_code" xlink:type="simple">ZMUJ</named-content>-M.2138-<named-content xmlns:xlink="http://www.w3.org/1999/xlink" content-type="dwc:institutional_code" xlink:type="simple">ZMUJ</named-content>-M.2139, two paratypes; <named-content xmlns:xlink="http://www.w3.org/1999/xlink" content-type="dwc:institutional_code" xlink:type="simple">HNHM</named-content>-105279, 10 wet and 25 dry paratypes, <named-content xmlns:xlink="http://www.w3.org/1999/xlink" content-type="dwc:institutional_code" xlink:type="simple">GNHM</named-content> 39591, 10 paratypes, <abbrev xmlns:xlink="http://www.w3.org/1999/xlink" xlink:title="privat collection of Zoltán Péter Erőss" id="ABBRID0ED3AG" xlink:type="simple">ZPE</abbrev> 25 dry paratypes, <abbrev xmlns:xlink="http://www.w3.org/1999/xlink" xlink:title="privat collection of Jozef Grego" id="ABBRID0EH3AG" xlink:type="simple">JG</abbrev> F1198, 11 wet and 72 dry paratypes.</p><fig id="F2" position="float" orientation="portrait"><object-id xmlns:xlink="http://www.w3.org/1999/xlink" content-type="doi" xlink:type="simple">10.3897/zookeys.1062.64746.figure2</object-id><object-id xmlns:xlink="http://www.w3.org/1999/xlink" content-type="arpha" xlink:type="simple">8FDF7C2E-2254-5177-AABC-5FE480ABC797</object-id><label>Figure 2.</label><caption><p>Type locality of <italic><tp:taxon-name><tp:taxon-name-part taxon-name-part-type="genus" reg="Daphniola">Daphniola</tp:taxon-name-part><tp:taxon-name-part taxon-name-part-type="species" reg="longipenia">longipenia</tp:taxon-name-part></tp:taxon-name></italic> sp. nov. Panagitsa, Arcadia, Peloponnese <bold>A</bold> spring reservoir <bold>B</bold> spring head.</p></caption><graphic xmlns:xlink="http://www.w3.org/1999/xlink" xlink:href="zookeys-1062-031-g002.jpg" position="float" orientation="portrait" xlink:type="simple" id="oo_598602.jpg"><uri content-type="original_file" xlink:type="simple">https://binary.pensoft.net/fig/598602</uri></graphic></fig></tp:treatment-sec><tp:treatment-sec sec-type="GenBank numbers" id="SECID0EH4AG"><title>GenBank numbers.</title><p><ext-link xmlns:xlink="http://www.w3.org/1999/xlink" ext-link-type="gen" xlink:href="MZ093460" xlink:type="simple">MZ093460</ext-link>–<ext-link xmlns:xlink="http://www.w3.org/1999/xlink" ext-link-type="gen" xlink:href="MZ093464" xlink:type="simple">MZ093464</ext-link>; <ext-link xmlns:xlink="http://www.w3.org/1999/xlink" ext-link-type="gen" xlink:href="MZ265368" xlink:type="simple">MZ265368</ext-link>–<ext-link xmlns:xlink="http://www.w3.org/1999/xlink" ext-link-type="gen" xlink:href="MZ265372" xlink:type="simple">MZ265372</ext-link></p></tp:treatment-sec><tp:treatment-sec sec-type="diagnosis" id="SECID0EA5AG"><title>Diagnosis.</title><p>Shell minute, valvatiform-trochiform, soft parts slightly pigmented, penis with extremely long and slender filament and small non-glandular outgrowth (lobe) on the left side. Readily distinguished from <italic><tp:taxon-name><tp:taxon-name-part taxon-name-part-type="genus" reg="Daphniola">D.</tp:taxon-name-part><tp:taxon-name-part taxon-name-part-type="species" reg="exigua">exigua</tp:taxon-name-part></tp:taxon-name></italic>, <italic><tp:taxon-name><tp:taxon-name-part taxon-name-part-type="genus" reg="Daphniola">D.</tp:taxon-name-part><tp:taxon-name-part taxon-name-part-type="species" reg="louisi">louisi</tp:taxon-name-part></tp:taxon-name></italic>, <italic><tp:taxon-name><tp:taxon-name-part taxon-name-part-type="genus" reg="Daphniola">D.</tp:taxon-name-part><tp:taxon-name-part taxon-name-part-type="species" reg="magdalenae">magdalenae</tp:taxon-name-part></tp:taxon-name></italic> and <italic><tp:taxon-name><tp:taxon-name-part taxon-name-part-type="genus" reg="Daphniola">D.</tp:taxon-name-part><tp:taxon-name-part taxon-name-part-type="species" reg="dione">dione</tp:taxon-name-part></tp:taxon-name></italic> by the proportionally much lower spire of the shell, and the penis with a narrower base and a longer and thinner filament. Differentiated from the geographically (but not molecularly) most close <italic><tp:taxon-name><tp:taxon-name-part taxon-name-part-type="genus" reg="Daphniola">D.</tp:taxon-name-part><tp:taxon-name-part taxon-name-part-type="species" reg="hadei">hadei</tp:taxon-name-part></tp:taxon-name></italic> by the shell with usually lower spire, and the penis with smaller outgrowth and still longer and thinner filament.</p></tp:treatment-sec><tp:treatment-sec sec-type="description" id="SECID0E46AG"><title>Description.</title><p>Shell (Fig. <xref ref-type="fig" rid="F3">3A–E</xref>) valvatiform-trochiform, up to 1.00 mm tall, having 3.5 whorls, spire height 10–12% height of shell. Apex flat. Teleoconch whorls moderately convex, evenly rounded, growing rapidly in diameter. Aperture slightly elliptical, parietal lip complete, umbilicus very broad, outer lip simple, orthocline. Teleoconch with delicate growth lines, periostracum pinkish or yellowish. Shell parameters for holotype and a series of paratypes are given in Table <xref ref-type="table" rid="T3">3</xref>. Inner and outer sides of operculum smooth. Operculum pinkish. Animal brownish, with some spots of black pigment.</p><table-wrap id="T3" position="float" orientation="portrait"><label>Table 3.</label><caption><p>Shell measurements of <italic><tp:taxon-name><tp:taxon-name-part taxon-name-part-type="genus" reg="Daphniola">Daphniola</tp:taxon-name-part><tp:taxon-name-part taxon-name-part-type="species" reg="longipenia">longipenia</tp:taxon-name-part></tp:taxon-name></italic>; specimen symbols as in Figure <xref ref-type="fig" rid="F3">3</xref>; measured variables: see Figure <xref ref-type="fig" rid="F6">6</xref>.</p></caption><table id="TID0EHVAI" rules="all"><tbody><tr><th rowspan="1" colspan="1"/><th rowspan="1" colspan="1">
                      <italic>a</italic>
                    </th><th rowspan="1" colspan="1">
                      <italic>b</italic>
                    </th><th rowspan="1" colspan="1">
                      <italic>c</italic>
                    </th><th rowspan="1" colspan="1">
                      <italic>d</italic>
                    </th><th rowspan="1" colspan="1">
                      <italic>e</italic>
                    </th><th rowspan="1" colspan="1">
                      <italic>a</italic>
                    </th></tr><tr><td rowspan="1" colspan="1"><bold>A</bold> – <bold>holotype</bold></td><td rowspan="1" colspan="1">
                      <bold>0.87</bold>
                    </td><td rowspan="1" colspan="1">
                      <bold>0.75</bold>
                    </td><td rowspan="1" colspan="1">
                      <bold>0.60</bold>
                    </td><td rowspan="1" colspan="1">
                      <bold>0.12</bold>
                    </td><td rowspan="1" colspan="1">
                      <bold>0.54</bold>
                    </td><td rowspan="1" colspan="1">
                      <bold>121</bold>
                    </td></tr><tr><td rowspan="1" colspan="1">B – 2A32</td><td rowspan="1" colspan="1">0.88</td><td rowspan="1" colspan="1">0.82</td><td rowspan="1" colspan="1">0.66</td><td rowspan="1" colspan="1">0.10</td><td rowspan="1" colspan="1">0.57</td><td rowspan="1" colspan="1">127</td></tr><tr><td rowspan="1" colspan="1">C – 2B26</td><td rowspan="1" colspan="1">0.84</td><td rowspan="1" colspan="1">0.72</td><td rowspan="1" colspan="1">0.60</td><td rowspan="1" colspan="1">0.12</td><td rowspan="1" colspan="1">0.48</td><td rowspan="1" colspan="1">120</td></tr><tr><td rowspan="1" colspan="1">D – 2B27</td><td rowspan="1" colspan="1">1.00</td><td rowspan="1" colspan="1">0.82</td><td rowspan="1" colspan="1">0.66</td><td rowspan="1" colspan="1">0.14</td><td rowspan="1" colspan="1">0.57</td><td rowspan="1" colspan="1">121</td></tr><tr><td rowspan="1" colspan="1">E – 2A29</td><td rowspan="1" colspan="1">0.74</td><td rowspan="1" colspan="1">0.68</td><td rowspan="1" colspan="1">0.57</td><td rowspan="1" colspan="1">0.10</td><td rowspan="1" colspan="1">0.53</td><td rowspan="1" colspan="1">127</td></tr><tr><td rowspan="1" colspan="1">
                      <italic>M</italic>
                    </td><td rowspan="1" colspan="1">0.866</td><td rowspan="1" colspan="1">0.758</td><td rowspan="1" colspan="1">0.618</td><td rowspan="1" colspan="1">0.116</td><td rowspan="1" colspan="1">0.538</td><td rowspan="1" colspan="1">123.200</td></tr><tr><td rowspan="1" colspan="1">
                      <italic>SD</italic>
                    </td><td rowspan="1" colspan="1">0.093</td><td rowspan="1" colspan="1">0.062</td><td rowspan="1" colspan="1">0.040</td><td rowspan="1" colspan="1">0.017</td><td rowspan="1" colspan="1">0.037</td><td rowspan="1" colspan="1">3.493</td></tr><tr><td rowspan="1" colspan="1">
                      <italic>MIN</italic>
                    </td><td rowspan="1" colspan="1">0.74</td><td rowspan="1" colspan="1">0.68</td><td rowspan="1" colspan="1">0.57</td><td rowspan="1" colspan="1">0.10</td><td rowspan="1" colspan="1">0.48</td><td rowspan="1" colspan="1">120</td></tr><tr><td rowspan="1" colspan="1">
                      <italic>MAX</italic>
                    </td><td rowspan="1" colspan="1">1.00</td><td rowspan="1" colspan="1">0.82</td><td rowspan="1" colspan="1">0.66</td><td rowspan="1" colspan="1">0.14</td><td rowspan="1" colspan="1">0.57</td><td rowspan="1" colspan="1">127</td></tr></tbody></table></table-wrap><fig id="F3" position="float" orientation="portrait"><object-id xmlns:xlink="http://www.w3.org/1999/xlink" content-type="doi" xlink:type="simple">10.3897/zookeys.1062.64746.figure3</object-id><object-id xmlns:xlink="http://www.w3.org/1999/xlink" content-type="arpha" xlink:type="simple">6CB13144-466E-5F6B-BDC8-A4CBC239E793</object-id><label>Figure 3.</label><caption><p>Shells of gastropods: <italic><tp:taxon-name><tp:taxon-name-part taxon-name-part-type="genus" reg="Daphniola">D.</tp:taxon-name-part><tp:taxon-name-part taxon-name-part-type="species" reg="longipenia">longipenia</tp:taxon-name-part></tp:taxon-name></italic><bold>A–D</bold> locality 2 (holotype, 2A32, 2B26, 2B27) <bold>E</bold> locality 1 (2A29); <italic><tp:taxon-name><tp:taxon-name-part taxon-name-part-type="genus" reg="Daphniola">Daphniola</tp:taxon-name-part><tp:taxon-name-part taxon-name-part-type="species" reg="hadei">hadei</tp:taxon-name-part></tp:taxon-name></italic><bold>F</bold> locality 3 (2A27) <bold>G</bold> locality 4 (2B19) <bold>H</bold> locality 5 (2B20) <bold>I</bold><italic><tp:taxon-name><tp:taxon-name-part taxon-name-part-type="genus" reg="Daphniola">D.</tp:taxon-name-part><tp:taxon-name-part taxon-name-part-type="species" reg="louisi">louisi</tp:taxon-name-part></tp:taxon-name></italic>, locality 6 (2A33) <bold>J–K</bold><italic><tp:taxon-name><tp:taxon-name-part taxon-name-part-type="genus" reg="Graecoarganiella">Graecoarganiella</tp:taxon-name-part><tp:taxon-name-part taxon-name-part-type="species" reg="parnassiana">parnassiana</tp:taxon-name-part></tp:taxon-name></italic>, locality 7 (2A28, 2B23) <bold>L–O</bold><italic><tp:taxon-name><tp:taxon-name-part taxon-name-part-type="genus" reg="Isimerope">Isimerope</tp:taxon-name-part></tp:taxon-name></italic><bold>L</bold> locality 8 (2A30) <bold>M</bold> locality 9 (2A31) <bold>N</bold> locality 10 (2B21) <bold>O</bold> locality 11 (2A22) <bold>P</bold> cf. <italic><tp:taxon-name><tp:taxon-name-part taxon-name-part-type="genus" reg="Isimerope"/><tp:taxon-name-part taxon-name-part-type="species" reg="Islamia">Islamia</tp:taxon-name-part></tp:taxon-name></italic> sp., locality 12 (2A34). Scale bar: 1 mm.</p></caption><graphic xmlns:xlink="http://www.w3.org/1999/xlink" xlink:href="zookeys-1062-031-g003.jpg" position="float" orientation="portrait" xlink:type="simple" id="oo_598603.jpg"><uri content-type="original_file" xlink:type="simple">https://binary.pensoft.net/fig/598603</uri></graphic></fig><p>Female reproductive organs (Fig. <xref ref-type="fig" rid="F4">4</xref>) with a broad loop of the oviduct, a big bursa copulatrix with a long duct, and two moderately small receptacula seminis. Penis (Fig. <xref ref-type="fig" rid="F5">5</xref>) extremely long and narrow, simple, with an almost vestigial outgrowth proximally on its left edge, and a prominent sharp-terminated filament, vas deferens not visible inside.</p><fig id="F4" position="float" orientation="portrait"><object-id xmlns:xlink="http://www.w3.org/1999/xlink" content-type="doi" xlink:type="simple">10.3897/zookeys.1062.64746.figure4</object-id><object-id xmlns:xlink="http://www.w3.org/1999/xlink" content-type="arpha" xlink:type="simple">77C61E66-5D8B-50CE-8DDA-B92191215CE2</object-id><label>Figure 4.</label><caption><p>Pallial and renal section of female reproductive organs of <italic><tp:taxon-name><tp:taxon-name-part taxon-name-part-type="genus" reg="Daphniola">Daphniola</tp:taxon-name-part><tp:taxon-name-part taxon-name-part-type="species" reg="longipenia">longipenia</tp:taxon-name-part></tp:taxon-name></italic> [bc – bursa copulatrix, cbc – duct of bursa, ga – albuminoid gland, gn – nidamental gland, gp – gonoporus, ov – oviduct, ovl – loop of (renal) oviduct, rs – seminal receptacles (in black) rs<sub>1</sub> and rs<sub>2</sub> (as defined by <xref ref-type="bibr" rid="B31">Radoman 1973</xref>, <xref ref-type="bibr" rid="B32">1983</xref>): rs<sub>1</sub> – distal, rs<sub>2</sub> – proximal]. Scale bar: 250 μm.</p></caption><graphic xmlns:xlink="http://www.w3.org/1999/xlink" xlink:href="zookeys-1062-031-g004.jpg" position="float" orientation="portrait" xlink:type="simple" id="oo_598604.jpg"><uri content-type="original_file" xlink:type="simple">https://binary.pensoft.net/fig/598604</uri></graphic></fig><fig id="F5" position="float" orientation="portrait"><object-id xmlns:xlink="http://www.w3.org/1999/xlink" content-type="doi" xlink:type="simple">10.3897/zookeys.1062.64746.figure5</object-id><object-id xmlns:xlink="http://www.w3.org/1999/xlink" content-type="arpha" xlink:type="simple">8E1F6FAF-7901-5D89-A19A-C89307196ED6</object-id><label>Figure 5.</label><caption><p>Penis of <italic><tp:taxon-name><tp:taxon-name-part taxon-name-part-type="genus" reg="Daphniola">Daphniola</tp:taxon-name-part><tp:taxon-name-part taxon-name-part-type="species" reg="longipenia">longipenia</tp:taxon-name-part></tp:taxon-name></italic>, bar equals 200 μm.</p></caption><graphic xmlns:xlink="http://www.w3.org/1999/xlink" xlink:href="zookeys-1062-031-g005.jpg" position="float" orientation="portrait" xlink:type="simple" id="oo_598605.jpg"><uri content-type="original_file" xlink:type="simple">https://binary.pensoft.net/fig/598605</uri></graphic></fig></tp:treatment-sec><tp:treatment-sec sec-type="etymology" id="SECID0E2PBG"><title>Derivatio nominis.</title><p>The specific epithet <italic><tp:taxon-name><tp:taxon-name-part taxon-name-part-type="genus" reg="Daphniola"/><tp:taxon-name-part taxon-name-part-type="species" reg="longipenia">longipenia</tp:taxon-name-part></tp:taxon-name></italic> refers to the extremely long filament of the penis.</p></tp:treatment-sec><tp:treatment-sec sec-type="distribution" id="SECID0ELQBG"><title>Distribution and habitat.</title><p>Apart from the type locality (our locality 2), this species was also found in the spring at the W edge of Katarraktis, Achaia, Peloponnese (our locality 1).</p></tp:treatment-sec><tp:treatment-sec sec-type="remarks" id="SECID0EQQBG"><title>Remarks.</title><p><xref ref-type="bibr" rid="B51">Westerlund (1898)</xref> described <tp:taxon-name><tp:taxon-name-part taxon-name-part-type="genus" reg="Valvata">Valvata</tp:taxon-name-part> (<tp:taxon-name-part taxon-name-part-type="subgenus" reg="Cincinna">Cincinna</tp:taxon-name-part>) <tp:taxon-name-part taxon-name-part-type="species" reg="hellenica">hellenica</tp:taxon-name-part></tp:taxon-name> Westerlund, 1898, from “Vyteria in Arkadien”. <xref ref-type="bibr" rid="B37">Reischütz and Reischütz (2004)</xref> identified Westerlund’s “Vyteria” as Vitina, situated about 15 km from Panagitsa. They reported <italic><tp:taxon-name><tp:taxon-name-part taxon-name-part-type="genus" reg="Hauffenia">Hauffenia</tp:taxon-name-part><tp:taxon-name-part taxon-name-part-type="species" reg="hellenica">hellenica</tp:taxon-name-part></tp:taxon-name></italic> (Westerlund, 1898) also from Panagitsa spring. Our <italic><tp:taxon-name><tp:taxon-name-part taxon-name-part-type="genus" reg="Daphniola">D.</tp:taxon-name-part><tp:taxon-name-part taxon-name-part-type="species" reg="longipenia">longipenia</tp:taxon-name-part></tp:taxon-name></italic> is most probably the gastropod reported by them. However, their identification of “Vyteria” as Vitina remains doubtful. The shell of the lectotype of <italic><tp:taxon-name><tp:taxon-name-part taxon-name-part-type="genus" reg="Valvata">Valvata</tp:taxon-name-part><tp:taxon-name-part taxon-name-part-type="species" reg="hellenica">hellenica</tp:taxon-name-part></tp:taxon-name></italic> presented by <xref ref-type="bibr" rid="B36">Reischütz and Sattmann (1993)</xref> looks different (Fig. <xref ref-type="fig" rid="F6">6</xref>) (enormously high and massive body whorl, another size and outline of the aperture). <italic><tp:taxon-name><tp:taxon-name-part taxon-name-part-type="genus" reg="Valvata">Valvata</tp:taxon-name-part><tp:taxon-name-part taxon-name-part-type="species" reg="hellenica">hellenica</tp:taxon-name-part></tp:taxon-name></italic> was reported several times from localities scattered throughout Greece, often in generic combination with <italic><tp:taxon-name><tp:taxon-name-part taxon-name-part-type="genus" reg="Hauffenia">Hauffenia</tp:taxon-name-part></tp:taxon-name></italic> or <italic><tp:taxon-name><tp:taxon-name-part taxon-name-part-type="genus" reg="Daphniola">Daphniola</tp:taxon-name-part></tp:taxon-name></italic>. It can be assumed that these records report more than one species; or it was mentioned as a younger synonym under <italic><tp:taxon-name><tp:taxon-name-part taxon-name-part-type="genus" reg="Daphniola">Daphniola</tp:taxon-name-part><tp:taxon-name-part taxon-name-part-type="species" reg="exigua">exigua</tp:taxon-name-part></tp:taxon-name></italic> (e.g., <xref ref-type="bibr" rid="B5">Bodon et al. 2001</xref>). Summarising, the description of a new species is the most appropriate solution.</p><fig id="F6" position="float" orientation="portrait"><object-id xmlns:xlink="http://www.w3.org/1999/xlink" content-type="doi" xlink:type="simple">10.3897/zookeys.1062.64746.figure6</object-id><object-id xmlns:xlink="http://www.w3.org/1999/xlink" content-type="arpha" xlink:type="simple">9AFC9086-962A-5D8C-81CC-F5C55BD8DE50</object-id><label>Figure 6.</label><caption><p><bold>A</bold> shell of lectotype of <italic><tp:taxon-name><tp:taxon-name-part taxon-name-part-type="genus" reg="Valvata">Valvata</tp:taxon-name-part><tp:taxon-name-part taxon-name-part-type="species" reg="hellenica">hellenica</tp:taxon-name-part></tp:taxon-name></italic> presented by <xref ref-type="bibr" rid="B36">Reischütz and Sattmann (1993)</xref><bold>B</bold> shell measurements: a – shell height, b – body whorl breadth, c – aperture height, d – spire height, e – aperture breadth, α – apex angle.</p></caption><graphic xmlns:xlink="http://www.w3.org/1999/xlink" xlink:href="zookeys-1062-031-g006.jpg" position="float" orientation="portrait" xlink:type="simple" id="oo_598606.jpg"><uri content-type="original_file" xlink:type="simple">https://binary.pensoft.net/fig/598606</uri></graphic></fig><p>In our trees (Figs <xref ref-type="fig" rid="F7">7</xref>, <xref ref-type="fig" rid="F8">8</xref>), <italic><tp:taxon-name><tp:taxon-name-part taxon-name-part-type="genus" reg="Daphniola">D.</tp:taxon-name-part><tp:taxon-name-part taxon-name-part-type="species" reg="longipenia">longipenia</tp:taxon-name-part></tp:taxon-name></italic> is clearly distinct from all the other species of <italic><tp:taxon-name><tp:taxon-name-part taxon-name-part-type="genus" reg="Daphniola">Daphniola</tp:taxon-name-part></tp:taxon-name></italic> and forms a distinct sister clade opposite to the remaining currently known <italic><tp:taxon-name><tp:taxon-name-part taxon-name-part-type="genus" reg="Daphniola">Daphniola</tp:taxon-name-part></tp:taxon-name></italic> species. The high genetic distance (p-distance 0.106) can be found between <italic><tp:taxon-name><tp:taxon-name-part taxon-name-part-type="genus" reg="Daphniola">D.</tp:taxon-name-part><tp:taxon-name-part taxon-name-part-type="species" reg="longipenia">longipenia</tp:taxon-name-part></tp:taxon-name></italic> and <italic><tp:taxon-name><tp:taxon-name-part taxon-name-part-type="genus" reg="Daphniola">D.</tp:taxon-name-part><tp:taxon-name-part taxon-name-part-type="species" reg="hadei">hadei</tp:taxon-name-part></tp:taxon-name></italic> (p-distance 0.106), whose localities are most close, and who share the most similar shell morphology, female reproductive organs and penis). In general, the genetic distances between <italic><tp:taxon-name><tp:taxon-name-part taxon-name-part-type="genus" reg="Daphniola">D.</tp:taxon-name-part><tp:taxon-name-part taxon-name-part-type="species" reg="longipenia">longipenia</tp:taxon-name-part></tp:taxon-name></italic> and the other <italic><tp:taxon-name><tp:taxon-name-part taxon-name-part-type="genus" reg="Daphniola">Daphniola</tp:taxon-name-part></tp:taxon-name></italic> varies from 0.097 (for <italic><tp:taxon-name><tp:taxon-name-part taxon-name-part-type="genus" reg="Daphniola">D.</tp:taxon-name-part><tp:taxon-name-part taxon-name-part-type="species" reg="exigua">exigua</tp:taxon-name-part></tp:taxon-name></italic>) to 0.141 (for <italic><tp:taxon-name><tp:taxon-name-part taxon-name-part-type="genus" reg="Daphniola">D.</tp:taxon-name-part><tp:taxon-name-part taxon-name-part-type="species" reg="magdalenae">magdalenae</tp:taxon-name-part></tp:taxon-name></italic>) (Table <xref ref-type="table" rid="T4">4</xref>).</p><table-wrap id="T4" position="float" orientation="portrait"><label>Table 4.</label><caption><p>P-distances for <abbrev xmlns:xlink="http://www.w3.org/1999/xlink" xlink:title="cytochrome oxidase subunit I" id="ABBRID0ELYBG" xlink:type="simple">COI</abbrev> between main clades of the <italic><tp:taxon-name><tp:taxon-name-part taxon-name-part-type="genus" reg="Daphniola">Daphniola</tp:taxon-name-part></tp:taxon-name></italic>.</p></caption><table id="TID0EVEBI" rules="all"><tbody><tr><th rowspan="1" colspan="1"/><th rowspan="1" colspan="1">
                      <italic><tp:taxon-name><tp:taxon-name-part taxon-name-part-type="genus" reg="Daphniola">D.</tp:taxon-name-part><tp:taxon-name-part taxon-name-part-type="species" reg="longipenia">longipenia</tp:taxon-name-part></tp:taxon-name></italic>
                    </th><th rowspan="1" colspan="1">
                      <italic><tp:taxon-name><tp:taxon-name-part taxon-name-part-type="genus" reg="Daphniola">D.</tp:taxon-name-part><tp:taxon-name-part taxon-name-part-type="species" reg="hadei">hadei</tp:taxon-name-part></tp:taxon-name></italic>
                    </th><th rowspan="1" colspan="1">
                      <italic><tp:taxon-name><tp:taxon-name-part taxon-name-part-type="genus" reg="Daphniola">D.</tp:taxon-name-part><tp:taxon-name-part taxon-name-part-type="species" reg="dione">dione</tp:taxon-name-part></tp:taxon-name></italic>
                    </th><th rowspan="1" colspan="1">
                      <italic><tp:taxon-name><tp:taxon-name-part taxon-name-part-type="genus" reg="Daphniola">D.</tp:taxon-name-part><tp:taxon-name-part taxon-name-part-type="species" reg="exiqua">exiqua</tp:taxon-name-part></tp:taxon-name></italic>
                    </th><th rowspan="1" colspan="1">
                      <italic><tp:taxon-name><tp:taxon-name-part taxon-name-part-type="genus" reg="Daphniola">D.</tp:taxon-name-part><tp:taxon-name-part taxon-name-part-type="species" reg="magdalenae">magdalenae</tp:taxon-name-part></tp:taxon-name></italic>
                    </th></tr><tr><td rowspan="1" colspan="1">
                      <italic><tp:taxon-name><tp:taxon-name-part taxon-name-part-type="genus" reg="Daphniola">D.</tp:taxon-name-part><tp:taxon-name-part taxon-name-part-type="species" reg="longipenia">longipenia</tp:taxon-name-part></tp:taxon-name></italic>
                    </td><td rowspan="1" colspan="1">–</td><td rowspan="1" colspan="1"/><td rowspan="1" colspan="1"/><td rowspan="1" colspan="1"/><td rowspan="1" colspan="1"/></tr><tr><td rowspan="1" colspan="1">
                      <italic><tp:taxon-name><tp:taxon-name-part taxon-name-part-type="genus" reg="Daphniola">D.</tp:taxon-name-part><tp:taxon-name-part taxon-name-part-type="species" reg="hadei">hadei</tp:taxon-name-part></tp:taxon-name></italic>
                    </td><td rowspan="1" colspan="1">0.105</td><td rowspan="1" colspan="1">–</td><td rowspan="1" colspan="1"/><td rowspan="1" colspan="1"/><td rowspan="1" colspan="1"/></tr><tr><td rowspan="1" colspan="1">
                      <italic><tp:taxon-name><tp:taxon-name-part taxon-name-part-type="genus" reg="Daphniola">D.</tp:taxon-name-part><tp:taxon-name-part taxon-name-part-type="species" reg="dione">dione</tp:taxon-name-part></tp:taxon-name></italic>
                    </td><td rowspan="1" colspan="1">0.088</td><td rowspan="1" colspan="1">0.080</td><td rowspan="1" colspan="1">–</td><td rowspan="1" colspan="1"/><td rowspan="1" colspan="1"/></tr><tr><td rowspan="1" colspan="1">
                      <italic><tp:taxon-name><tp:taxon-name-part taxon-name-part-type="genus" reg="Daphniola">D.</tp:taxon-name-part><tp:taxon-name-part taxon-name-part-type="species" reg="exiqua">exiqua</tp:taxon-name-part></tp:taxon-name></italic>
                    </td><td rowspan="1" colspan="1">0.097</td><td rowspan="1" colspan="1">0.092</td><td rowspan="1" colspan="1">0.087</td><td rowspan="1" colspan="1">–</td><td rowspan="1" colspan="1"/></tr><tr><td rowspan="1" colspan="1">
                      <italic><tp:taxon-name><tp:taxon-name-part taxon-name-part-type="genus" reg="Daphniola">D.</tp:taxon-name-part><tp:taxon-name-part taxon-name-part-type="species" reg="magdalenae">magdalenae</tp:taxon-name-part></tp:taxon-name></italic>
                    </td><td rowspan="1" colspan="1">0.141</td><td rowspan="1" colspan="1">0.153</td><td rowspan="1" colspan="1">0.133</td><td rowspan="1" colspan="1">0.154</td><td rowspan="1" colspan="1">–</td></tr><tr><td rowspan="1" colspan="1">
                      <italic><tp:taxon-name><tp:taxon-name-part taxon-name-part-type="genus" reg="Daphniola">D.</tp:taxon-name-part><tp:taxon-name-part taxon-name-part-type="species" reg="louisi">louisi</tp:taxon-name-part></tp:taxon-name></italic>
                    </td><td rowspan="1" colspan="1">0.121</td><td rowspan="1" colspan="1">0.103</td><td rowspan="1" colspan="1">0.097</td><td rowspan="1" colspan="1">0.110</td><td rowspan="1" colspan="1">0.122</td></tr></tbody></table></table-wrap><fig id="F7" position="float" orientation="portrait"><object-id xmlns:xlink="http://www.w3.org/1999/xlink" content-type="doi" xlink:type="simple">10.3897/zookeys.1062.64746.figure7</object-id><object-id xmlns:xlink="http://www.w3.org/1999/xlink" content-type="arpha" xlink:type="simple">86062D21-0F99-52A1-8D85-2E103972D311</object-id><label>Figure 7.</label><caption><p>Phylogenetic tree for <abbrev xmlns:xlink="http://www.w3.org/1999/xlink" xlink:title="cytochrome oxidase subunit I" id="ABBRID0EMBAI" xlink:type="simple">COI</abbrev> showing relationships between the studied snails. Bootstrap supports (&gt;60%) and Bayesian probabilities are given.</p></caption><graphic xmlns:xlink="http://www.w3.org/1999/xlink" xlink:href="zookeys-1062-031-g007.jpg" position="float" orientation="portrait" xlink:type="simple" id="oo_598607.jpg"><uri content-type="original_file" xlink:type="simple">https://binary.pensoft.net/fig/598607</uri></graphic></fig><fig id="F8" position="float" orientation="portrait"><object-id xmlns:xlink="http://www.w3.org/1999/xlink" content-type="doi" xlink:type="simple">10.3897/zookeys.1062.64746.figure8</object-id><object-id xmlns:xlink="http://www.w3.org/1999/xlink" content-type="arpha" xlink:type="simple">4F2A0490-0960-5BD7-97E0-9DB1DD790709</object-id><label>Figure 8.</label><caption><p>Phylogenetic tree inferred from connected <abbrev xmlns:xlink="http://www.w3.org/1999/xlink" xlink:title="cytochrome oxidase subunit I" id="ABBRID0E4BAI" xlink:type="simple">COI</abbrev> and <abbrev xmlns:xlink="http://www.w3.org/1999/xlink" xlink:title="nuclear histone" id="ABBRID0EBCAI" xlink:type="simple">H3</abbrev> sequences. Bootstrap supports (&gt;60%) and Bayesian probabilities are given.</p></caption><graphic xmlns:xlink="http://www.w3.org/1999/xlink" xlink:href="zookeys-1062-031-g008.jpg" position="float" orientation="portrait" xlink:type="simple" id="oo_598608.jpg"><uri content-type="original_file" xlink:type="simple">https://binary.pensoft.net/fig/598608</uri></graphic></fig></tp:treatment-sec><ref-list><ref id="B36"><mixed-citation xmlns:xlink="http://www.w3.org/1999/xlink" xlink:type="simple"><person-group><name name-style="western"><surname>Reischütz</surname><given-names>PL</given-names></name><name name-style="western"><surname>Sattmann</surname><given-names>H</given-names></name></person-group> (<year>1993</year>) <article-title>Beiträge zur Nomenklatur der europäischen Binnenmollusken, V. Die Taxa der <tp:taxon-name><tp:taxon-name-part taxon-name-part-type="above-genus">Hydrobioidea</tp:taxon-name-part></tp:taxon-name> des griechischen Festlands mit valvatoiden Gehäuse und Festlegung eines Lectotypus von <tp:taxon-name><tp:taxon-name-part taxon-name-part-type="genus">Valvata</tp:taxon-name-part> (<tp:taxon-name-part taxon-name-part-type="subgenus">Cincinna</tp:taxon-name-part>) <tp:taxon-name-part taxon-name-part-type="species">hellenica</tp:taxon-name-part></tp:taxon-name> Westerlund, 1898 (<tp:taxon-name><tp:taxon-name-part taxon-name-part-type="class">Gastropoda</tp:taxon-name-part></tp:taxon-name>: <tp:taxon-name><tp:taxon-name-part taxon-name-part-type="subclass">Prosobranchia</tp:taxon-name-part></tp:taxon-name>).</article-title><source>Heldia</source><volume>2</volume>: <fpage>51</fpage>–<lpage>52</lpage>.</mixed-citation></ref><ref id="B31"><mixed-citation xmlns:xlink="http://www.w3.org/1999/xlink" xlink:type="simple"><person-group><name name-style="western"><surname>Radoman</surname><given-names>P</given-names></name></person-group> (<year>1973</year>) <article-title>New classification of fresh and brackish water <tp:taxon-name><tp:taxon-name-part taxon-name-part-type="subclass">Prosobranchia</tp:taxon-name-part></tp:taxon-name> from the Balkans and Asia Minor.</article-title><source>Posebna Izdanja, Prirodne Museum Beograd</source><volume>32</volume>: <fpage>1</fpage>–<lpage>30</lpage>.</mixed-citation></ref><ref id="B32"><mixed-citation xmlns:xlink="http://www.w3.org/1999/xlink" xlink:type="simple"><person-group><name name-style="western"><surname>Radoman</surname><given-names>P</given-names></name></person-group> (<year>1983</year>) <article-title><tp:taxon-name><tp:taxon-name-part taxon-name-part-type="above-genus">Hydrobioidea</tp:taxon-name-part></tp:taxon-name> a superfamily of <tp:taxon-name><tp:taxon-name-part taxon-name-part-type="subclass">Prosobranchia</tp:taxon-name-part></tp:taxon-name> (<tp:taxon-name><tp:taxon-name-part taxon-name-part-type="class">Gastropoda</tp:taxon-name-part></tp:taxon-name>). I. Systematics.</article-title><source>Monographs Serbian Academy of Sciences and Arts, DXLVII, Department Sciences</source><volume>57</volume>: <fpage>1</fpage>–<lpage>256</lpage>.</mixed-citation></ref><ref id="B51"><mixed-citation xmlns:xlink="http://www.w3.org/1999/xlink" xlink:type="simple"><person-group><name name-style="western"><surname>Westerlund</surname><given-names>CA</given-names></name></person-group> (<year>1898</year>) <article-title>Novum specilegium malacologicum. Neue Binnenconchylien aus der paläarktischen Region. - Ezhegodnik, Zoologicheskago Muzeya Imperatorskoi Akademii Nauk [Annuaire du Musée Zoologique de l’Académie Impériale des Sciences de St.</article-title><source>-Pétersbourg]</source><volume>3</volume>(<issue>2</issue>): <fpage>155</fpage>–<lpage>183</lpage>.</mixed-citation></ref><ref id="B37"><mixed-citation xmlns:xlink="http://www.w3.org/1999/xlink" xlink:type="simple"><person-group><name name-style="western"><surname>Reischütz</surname><given-names>A</given-names></name><name name-style="western"><surname>Reischütz</surname><given-names>PL</given-names></name></person-group> (<year>2004</year>) <article-title>Hellenikä pantoia, 7: <italic><tp:taxon-name><tp:taxon-name-part taxon-name-part-type="genus">Hauffenia</tp:taxon-name-part><tp:taxon-name-part taxon-name-part-type="species">edlingeri</tp:taxon-name-part></tp:taxon-name></italic> nov. spec. (<tp:taxon-name><tp:taxon-name-part taxon-name-part-type="class">Gastropoda</tp:taxon-name-part></tp:taxon-name>: <tp:taxon-name><tp:taxon-name-part taxon-name-part-type="subclass">Prosobranchia</tp:taxon-name-part></tp:taxon-name>: <tp:taxon-name><tp:taxon-name-part taxon-name-part-type="family">Hydrobiidae</tp:taxon-name-part></tp:taxon-name>) aus Arkadien (Peloponnes, Griechenland).</article-title><source>Nachrichtenblatt der Ersten Vorarlberger Malakologischen Gesellschaft</source><volume>12</volume>: <fpage>1</fpage>–<lpage>2</lpage>.</mixed-citation></ref><ref id="B5"><mixed-citation xmlns:xlink="http://www.w3.org/1999/xlink" xlink:type="simple"><person-group><name name-style="western"><surname>Bodon</surname><given-names>M</given-names></name><name name-style="western"><surname>Manganelli</surname><given-names>G</given-names></name><name name-style="western"><surname>Giusti</surname><given-names>F</given-names></name></person-group> (<year>2001</year>) <article-title>A survey of the European valvatiform hydrobiid genera, with special reference to <italic><tp:taxon-name><tp:taxon-name-part taxon-name-part-type="genus">Hauffenia</tp:taxon-name-part></tp:taxon-name></italic> Pollonera, 1898 (<tp:taxon-name><tp:taxon-name-part taxon-name-part-type="class">Gastropoda</tp:taxon-name-part></tp:taxon-name>: <tp:taxon-name><tp:taxon-name-part taxon-name-part-type="family">Hydrobiidae</tp:taxon-name-part></tp:taxon-name>).</article-title><source>Malacologia</source><volume>43</volume>: <fpage>103</fpage>–<lpage>215</lpage>.</mixed-citation></ref></ref-list></tp:taxon-treatment>
