# Supplementary material for: New data on the valvatiform-shelled Hydrobiidae (Caenogastropoda, Truncatelloidea) from southern Greece
Source: Zookeys. 2021 Oct 12;1062:31–47. doi: 10.3897/zookeys.1062.64746 (PMC8526508; doi:10.3897/zookeys.1062.64746)
Supplement: XML Treatment for Daphniola louisi [file zookeys.1062.64746-treatment4.xml]

<!DOCTYPE tp:taxon-treatment
  PUBLIC "-//TaxonX//DTD Taxonomic Treatment Publishing DTD v0 20100105//EN" "tax-treatment-NSO.dtd">
<tp:taxon-treatment xmlns:tp="http://www.plazi.org/taxpub"><tp:treatment-meta><kwd-group><label>Taxon classification</label><kwd><named-content xmlns:xlink="http://www.w3.org/1999/xlink" content-type="kingdom">Animalia</named-content></kwd><kwd><named-content xmlns:xlink="http://www.w3.org/1999/xlink" content-type="order">Littorinimorpha</named-content></kwd><kwd><named-content xmlns:xlink="http://www.w3.org/1999/xlink" content-type="family">Hydrobiidae</named-content></kwd></kwd-group><mixed-citation publication-type="journal"><person-group><name><surname>Hofman</surname><given-names>Sebastian</given-names></name><name><surname>Grego</surname><given-names>Jozef</given-names></name><name><surname>Fehér</surname><given-names>Zoltán</given-names></name><name><surname>Erőss</surname><given-names>Zoltán Péter</given-names></name><name><surname>Rysiewska</surname><given-names>Aleksandra</given-names></name><name><surname>Osikowski</surname><given-names>Artur</given-names></name><name><surname>Falniowski</surname><given-names>Andrzej</given-names></name></person-group><article-title>New data on the valvatiform-shelled <tp:taxon-name><tp:taxon-name-part taxon-name-part-type="family">Hydrobiidae</tp:taxon-name-part></tp:taxon-name> (<tp:taxon-name><tp:taxon-name-part taxon-name-part-type="subclass">Caenogastropoda</tp:taxon-name-part></tp:taxon-name>, <tp:taxon-name><tp:taxon-name-part taxon-name-part-type="superfamily">Truncatelloidea</tp:taxon-name-part></tp:taxon-name>) from southern Greece</article-title><source>Zookeys</source><day>12</day><month>10</month><year>2021</year><volume>1062</volume><fpage>31</fpage><lpage>47</lpage><pub-id pub-id-type="doi">10.3897/zookeys.1062.64746</pub-id></mixed-citation></tp:treatment-meta><tp:nomenclature><tp:taxon-name>
              <object-id xmlns:xlink="http://www.w3.org/1999/xlink" content-type="arpha" xlink:type="simple">3C2EA04D-B370-5CCE-83A6-A81AEEC00C9D</object-id>
              <tp:taxon-name-part taxon-name-part-type="genus" reg="Daphniola">Daphniola</tp:taxon-name-part>
              <tp:taxon-name-part taxon-name-part-type="species" reg="louisi">louisi</tp:taxon-name-part>
            </tp:taxon-name><tp:taxon-authority>Falniowski &amp; Szarowska, 2000</tp:taxon-authority></tp:nomenclature><tp:treatment-sec sec-type="GenBank numbers" id="SECID0EDGAI"><title>GenBank numbers.</title><p><ext-link xmlns:xlink="http://www.w3.org/1999/xlink" ext-link-type="gen" xlink:href="MZ093456" xlink:type="simple">MZ093456</ext-link>, <ext-link xmlns:xlink="http://www.w3.org/1999/xlink" ext-link-type="gen" xlink:href="MZ265364" xlink:type="simple">MZ265364</ext-link></p></tp:treatment-sec><tp:treatment-sec sec-type="notes" id="SECID0ESGAI"><title>Notes.</title><p>The shell morphology (Fig. <xref ref-type="fig" rid="F3">3I</xref>), soft-part anatomy and molecular data (Figs <xref ref-type="fig" rid="F7">7</xref>, <xref ref-type="fig" rid="F8">8</xref>) of the gastropods collected at locality 6 (Fig. <xref ref-type="fig" rid="F1">1</xref>, Table <xref ref-type="table" rid="T1">1</xref>), all showed that they belonged to this species. It has to be noted that the molecular variability in this species (p-distance 0.044) (Fig. <xref ref-type="fig" rid="F7">7</xref>) is much larger than in <italic><tp:taxon-name><tp:taxon-name-part taxon-name-part-type="genus" reg="Daphniola">D.</tp:taxon-name-part><tp:taxon-name-part taxon-name-part-type="species" reg="hadei">hadei</tp:taxon-name-part></tp:taxon-name></italic> (p-distance 0.013). The new record of <italic><tp:taxon-name><tp:taxon-name-part taxon-name-part-type="genus" reg="Daphniola">D.</tp:taxon-name-part><tp:taxon-name-part taxon-name-part-type="species" reg="louisi">louisi</tp:taxon-name-part></tp:taxon-name></italic>, located on Evvoia Island, considerably expands the range of the species, which so far was only known from Attica. The close phylogenetic relationship with the two juvenile <italic><tp:taxon-name><tp:taxon-name-part taxon-name-part-type="genus" reg="Daphniola">Daphniola</tp:taxon-name-part></tp:taxon-name></italic> specimens collected on the Aegean islands, Rhodos and Khios, now combined with the present record from Evvoia, seems to confirm the ideas about the means of dispersal of <italic><tp:taxon-name><tp:taxon-name-part taxon-name-part-type="genus" reg="Daphniola">Daphniola</tp:taxon-name-part></tp:taxon-name></italic> from continental Greece to the Aegean islands (<xref ref-type="bibr" rid="B49">Szarowska et al. 2014</xref>).</p><sec sec-type="Genus Graecoarganiella Falniowski &amp; Szarowska, 2011" id="SECID0EYIAI"><title>Genus <italic><tp:taxon-name><tp:taxon-name-part taxon-name-part-type="genus" reg="Graecoarganiella">Graecoarganiella</tp:taxon-name-part></tp:taxon-name></italic> Falniowski &amp; Szarowska, 2011</title></sec></tp:treatment-sec><tp:treatment-sec><!--Section generated to contain objects referenced in tp:taxon-treatment.--><fig id="F3" position="float" orientation="portrait"><object-id xmlns:xlink="http://www.w3.org/1999/xlink" content-type="doi" xlink:type="simple">10.3897/zookeys.1062.64746.figure3</object-id><object-id xmlns:xlink="http://www.w3.org/1999/xlink" content-type="arpha" xlink:type="simple">6CB13144-466E-5F6B-BDC8-A4CBC239E793</object-id><label>Figure 3.</label><caption><p>Shells of gastropods: <italic><tp:taxon-name><tp:taxon-name-part taxon-name-part-type="genus" reg="Daphniola">D.</tp:taxon-name-part><tp:taxon-name-part taxon-name-part-type="species" reg="longipenia">longipenia</tp:taxon-name-part></tp:taxon-name></italic><bold>A–D</bold> locality 2 (holotype, 2A32, 2B26, 2B27) <bold>E</bold> locality 1 (2A29); <italic><tp:taxon-name><tp:taxon-name-part taxon-name-part-type="genus" reg="Daphniola">Daphniola</tp:taxon-name-part><tp:taxon-name-part taxon-name-part-type="species" reg="hadei">hadei</tp:taxon-name-part></tp:taxon-name></italic><bold>F</bold> locality 3 (2A27) <bold>G</bold> locality 4 (2B19) <bold>H</bold> locality 5 (2B20) <bold>I</bold><italic><tp:taxon-name><tp:taxon-name-part taxon-name-part-type="genus" reg="Daphniola">D.</tp:taxon-name-part><tp:taxon-name-part taxon-name-part-type="species" reg="louisi">louisi</tp:taxon-name-part></tp:taxon-name></italic>, locality 6 (2A33) <bold>J–K</bold><italic><tp:taxon-name><tp:taxon-name-part taxon-name-part-type="genus" reg="Graecoarganiella">Graecoarganiella</tp:taxon-name-part><tp:taxon-name-part taxon-name-part-type="species" reg="parnassiana">parnassiana</tp:taxon-name-part></tp:taxon-name></italic>, locality 7 (2A28, 2B23) <bold>L–O</bold><italic><tp:taxon-name><tp:taxon-name-part taxon-name-part-type="genus" reg="Isimerope">Isimerope</tp:taxon-name-part></tp:taxon-name></italic><bold>L</bold> locality 8 (2A30) <bold>M</bold> locality 9 (2A31) <bold>N</bold> locality 10 (2B21) <bold>O</bold> locality 11 (2A22) <bold>P</bold> cf. <italic><tp:taxon-name><tp:taxon-name-part taxon-name-part-type="genus" reg="Isimerope"/><tp:taxon-name-part taxon-name-part-type="species" reg="Islamia">Islamia</tp:taxon-name-part></tp:taxon-name></italic> sp., locality 12 (2A34). Scale bar: 1 mm.</p></caption><graphic xmlns:xlink="http://www.w3.org/1999/xlink" xlink:href="zookeys-1062-031-g003.jpg" position="float" orientation="portrait" xlink:type="simple" id="oo_598603.jpg"><uri content-type="original_file" xlink:type="simple">https://binary.pensoft.net/fig/598603</uri></graphic></fig><fig id="F7" position="float" orientation="portrait"><object-id xmlns:xlink="http://www.w3.org/1999/xlink" content-type="doi" xlink:type="simple">10.3897/zookeys.1062.64746.figure7</object-id><object-id xmlns:xlink="http://www.w3.org/1999/xlink" content-type="arpha" xlink:type="simple">86062D21-0F99-52A1-8D85-2E103972D311</object-id><label>Figure 7.</label><caption><p>Phylogenetic tree for <abbrev xmlns:xlink="http://www.w3.org/1999/xlink" xlink:title="cytochrome oxidase subunit I" id="ABBRID0EMBAI" xlink:type="simple">COI</abbrev> showing relationships between the studied snails. Bootstrap supports (&gt;60%) and Bayesian probabilities are given.</p></caption><graphic xmlns:xlink="http://www.w3.org/1999/xlink" xlink:href="zookeys-1062-031-g007.jpg" position="float" orientation="portrait" xlink:type="simple" id="oo_598607.jpg"><uri content-type="original_file" xlink:type="simple">https://binary.pensoft.net/fig/598607</uri></graphic></fig><fig id="F8" position="float" orientation="portrait"><object-id xmlns:xlink="http://www.w3.org/1999/xlink" content-type="doi" xlink:type="simple">10.3897/zookeys.1062.64746.figure8</object-id><object-id xmlns:xlink="http://www.w3.org/1999/xlink" content-type="arpha" xlink:type="simple">4F2A0490-0960-5BD7-97E0-9DB1DD790709</object-id><label>Figure 8.</label><caption><p>Phylogenetic tree inferred from connected <abbrev xmlns:xlink="http://www.w3.org/1999/xlink" xlink:title="cytochrome oxidase subunit I" id="ABBRID0E4BAI" xlink:type="simple">COI</abbrev> and <abbrev xmlns:xlink="http://www.w3.org/1999/xlink" xlink:title="nuclear histone" id="ABBRID0EBCAI" xlink:type="simple">H3</abbrev> sequences. Bootstrap supports (&gt;60%) and Bayesian probabilities are given.</p></caption><graphic xmlns:xlink="http://www.w3.org/1999/xlink" xlink:href="zookeys-1062-031-g008.jpg" position="float" orientation="portrait" xlink:type="simple" id="oo_598608.jpg"><uri content-type="original_file" xlink:type="simple">https://binary.pensoft.net/fig/598608</uri></graphic></fig><fig id="F1" position="float" orientation="portrait"><object-id xmlns:xlink="http://www.w3.org/1999/xlink" content-type="doi" xlink:type="simple">10.3897/zookeys.1062.64746.figure1</object-id><object-id xmlns:xlink="http://www.w3.org/1999/xlink" content-type="arpha" xlink:type="simple">A6B1E20C-0FE1-57A5-BE64-201E37B15CED</object-id><label>Figure 1.</label><caption><p>Localities of the sampling sites. For geographic coordinates see Table <xref ref-type="table" rid="T1">1</xref>.</p></caption><graphic xmlns:xlink="http://www.w3.org/1999/xlink" xlink:href="zookeys-1062-031-g001.jpg" position="float" orientation="portrait" xlink:type="simple" id="oo_598601.jpg"><uri content-type="original_file" xlink:type="simple">https://binary.pensoft.net/fig/598601</uri></graphic></fig><table-wrap id="T1" position="float" orientation="portrait"><label>Table 1.</label><caption><p>Geographic coordinates of identified sampling sites, by species. See also the map (Fig. <xref ref-type="fig" rid="F1">1</xref>). Extraction numbers (in bold) are also given, see also Figures <xref ref-type="fig" rid="F7">7</xref>, <xref ref-type="fig" rid="F8">8</xref>.</p></caption><table id="TID0ETJBG" rules="all"><tbody><tr><th rowspan="1" colspan="1">Id</th><th rowspan="1" colspan="1">Site</th><th rowspan="1" colspan="1">Coordinates</th></tr><tr><td rowspan="1" colspan="3">
                <italic><tp:taxon-name><tp:taxon-name-part taxon-name-part-type="genus" reg="Daphniola">Daphniola</tp:taxon-name-part><tp:taxon-name-part taxon-name-part-type="species" reg="longipenia">longipenia</tp:taxon-name-part></tp:taxon-name></italic>
              </td></tr><tr><td rowspan="1" colspan="1">1</td><td rowspan="1" colspan="1">W edge of Katarraktis, spring 564 m, Achaia, Peloponnese, Greece; <bold>2A29, 2B24</bold></td><td rowspan="1" colspan="1">
                <named-content xmlns:xlink="http://www.w3.org/1999/xlink" content-type="dwc:verbatimCoordinates" xlink:type="simple">
                  <named-content content-type="geo-json" specific-use="{&#34;type&#34;:&#34;Point&#34;,&#34;coordinates&#34;:[21.832800,38.101400]}" id="NCID0EDGAC" xlink:type="simple">38.1014, 21.8328</named-content>
                </named-content>
              </td></tr><tr><td rowspan="1" colspan="1">2</td><td rowspan="1" colspan="1">Panagitsa, large spring 500 m, Arcadia, Peloponnese, Greece; <bold>2A32, 2B26, 2B27</bold></td><td rowspan="1" colspan="1">
                <named-content xmlns:xlink="http://www.w3.org/1999/xlink" content-type="dwc:verbatimCoordinates" xlink:type="simple">
                  <named-content content-type="geo-json" specific-use="{&#34;type&#34;:&#34;Point&#34;,&#34;coordinates&#34;:[22.221900,37.772500]}" id="NCID0EYGAC" xlink:type="simple">37.7725, 22.2219</named-content>
                </named-content>
              </td></tr><tr><td rowspan="1" colspan="3">
                <italic><tp:taxon-name><tp:taxon-name-part taxon-name-part-type="genus" reg="Daphniola">Daphniola</tp:taxon-name-part><tp:taxon-name-part taxon-name-part-type="species" reg="hadei">hadei</tp:taxon-name-part></tp:taxon-name></italic>
              </td></tr><tr><td rowspan="1" colspan="1">3</td><td rowspan="1" colspan="1">3 km W of Megali Vrisi, Laconia, Peloponnese, Greece; <bold>2A27</bold></td><td rowspan="1" colspan="1">
                <named-content xmlns:xlink="http://www.w3.org/1999/xlink" content-type="dwc:verbatimCoordinates" xlink:type="simple">
                  <named-content content-type="geo-json" specific-use="{&#34;type&#34;:&#34;Point&#34;,&#34;coordinates&#34;:[22.522200,37.226700]}" id="NCID0E4HAC" xlink:type="simple">37.2267, 22.5222</named-content>
                </named-content>
              </td></tr><tr><td rowspan="1" colspan="1">4</td><td rowspan="1" colspan="1">Spring beneath Katafigio Parnonos, Laconia, Peloponnese, Greece; <bold>2B19</bold></td><td rowspan="1" colspan="1">
                <named-content xmlns:xlink="http://www.w3.org/1999/xlink" content-type="dwc:verbatimCoordinates" xlink:type="simple">
                  <named-content content-type="geo-json" specific-use="{&#34;type&#34;:&#34;Point&#34;,&#34;coordinates&#34;:[22.615800,37.222200]}" id="NCID0ESIAC" xlink:type="simple">37.2222, 22.6158</named-content>
                </named-content>
              </td></tr><tr><td rowspan="1" colspan="1">5</td><td rowspan="1" colspan="1">Kastorio, spring, 3 3 km N of village at aquaducte, Laconia, Peloponnese, Greece; <bold>2B20</bold></td><td rowspan="1" colspan="1">
                <named-content xmlns:xlink="http://www.w3.org/1999/xlink" content-type="dwc:verbatimCoordinates" xlink:type="simple">
                  <named-content content-type="geo-json" specific-use="{&#34;type&#34;:&#34;Point&#34;,&#34;coordinates&#34;:[22.294400,37.173300]}" id="NCID0EHJAC" xlink:type="simple">37.1733, 22.2944</named-content>
                </named-content>
              </td></tr><tr><td rowspan="1" colspan="3">
                <italic><tp:taxon-name><tp:taxon-name-part taxon-name-part-type="genus" reg="Daphniola">Daphniola</tp:taxon-name-part><tp:taxon-name-part taxon-name-part-type="species" reg="louisi">louisi</tp:taxon-name-part></tp:taxon-name></italic>
              </td></tr><tr><td rowspan="1" colspan="1">6</td><td rowspan="1" colspan="1">Ag. Kiriaki spring N of Kato Kampia, Euboea, Greece; <bold>2A33</bold></td><td rowspan="1" colspan="1">
                <named-content xmlns:xlink="http://www.w3.org/1999/xlink" content-type="dwc:verbatimCoordinates" xlink:type="simple">
                  <named-content content-type="geo-json" specific-use="{&#34;type&#34;:&#34;Point&#34;,&#34;coordinates&#34;:[23.844200,38.560800]}" id="NCID0EMKAC" xlink:type="simple">38.5608, 23.8442</named-content>
                </named-content>
              </td></tr><tr><td rowspan="1" colspan="3">
                <italic><tp:taxon-name><tp:taxon-name-part taxon-name-part-type="genus" reg="Graecoarganiella">Graecoarganiella</tp:taxon-name-part><tp:taxon-name-part taxon-name-part-type="species" reg="parnassiana">parnassiana</tp:taxon-name-part></tp:taxon-name></italic>
              </td></tr><tr><td rowspan="1" colspan="1">7</td><td rowspan="1" colspan="1">mouth of Erkinas Gorge, Kria 2, Boeotia, Livadia, Greece <bold>2A28, 2B23</bold></td><td rowspan="1" colspan="1">
                <named-content xmlns:xlink="http://www.w3.org/1999/xlink" content-type="dwc:verbatimCoordinates" xlink:type="simple">
                  <named-content content-type="geo-json" specific-use="{&#34;type&#34;:&#34;Point&#34;,&#34;coordinates&#34;:[22.875000,38.431900]}" id="NCID0ERLAC" xlink:type="simple">38.4319, 22.8750</named-content>
                </named-content>
              </td></tr><tr><td rowspan="1" colspan="3">
                <italic><tp:taxon-name><tp:taxon-name-part taxon-name-part-type="genus" reg="Isimerope">Isimerope</tp:taxon-name-part><tp:taxon-name-part taxon-name-part-type="species" reg="semele">semele</tp:taxon-name-part></tp:taxon-name></italic>
              </td></tr><tr><td rowspan="1" colspan="1">8</td><td rowspan="1" colspan="1">Peloponnese, Achaia regional unit, Katarraktis center, spring and limetone cliffs, <bold>2A30</bold></td><td rowspan="1" colspan="1">
                <named-content xmlns:xlink="http://www.w3.org/1999/xlink" content-type="dwc:verbatimCoordinates" xlink:type="simple">
                  <named-content content-type="geo-json" specific-use="{&#34;type&#34;:&#34;Point&#34;,&#34;coordinates&#34;:[21.834200,38.098900]}" id="NCID0EWMAC" xlink:type="simple">38.0989, 21.8342</named-content>
                </named-content>
              </td></tr><tr><td rowspan="1" colspan="1">9</td><td rowspan="1" colspan="1">Peloponnese, Achaia regional unit, Ag. Georgios (E of Tripotam), Vici spring, <bold>2A31</bold></td><td rowspan="1" colspan="1">
                <named-content xmlns:xlink="http://www.w3.org/1999/xlink" content-type="dwc:verbatimCoordinates" xlink:type="simple">
                  <named-content content-type="geo-json" specific-use="{&#34;type&#34;:&#34;Point&#34;,&#34;coordinates&#34;:[21.939700,37.852500]}" id="NCID0ELNAC" xlink:type="simple">37.8525, 21.9397</named-content>
                </named-content>
              </td></tr><tr><td rowspan="1" colspan="1">10</td><td rowspan="1" colspan="1">Peloponnese, Achaia regional unit, Ag. Georgios (E of Tripotam), Anastasia spring, <bold>2B21</bold></td><td rowspan="1" colspan="1">
                <named-content xmlns:xlink="http://www.w3.org/1999/xlink" content-type="dwc:verbatimCoordinates" xlink:type="simple">
                  <named-content content-type="geo-json" specific-use="{&#34;type&#34;:&#34;Point&#34;,&#34;coordinates&#34;:[21.940800,37.851700]}" id="NCID0EAOAC" xlink:type="simple">37.8517, 21.9408</named-content>
                </named-content>
              </td></tr><tr><td rowspan="1" colspan="1">11</td><td rowspan="1" colspan="1">Ladon spring E of Kerasia, Achaia regional unit, 474 m; 462 m alt., Greece, <bold>2A22</bold></td><td rowspan="1" colspan="1">
                <named-content xmlns:xlink="http://www.w3.org/1999/xlink" content-type="dwc:verbatimCoordinates" xlink:type="simple">
                  <named-content content-type="geo-json" specific-use="{&#34;type&#34;:&#34;Point&#34;,&#34;coordinates&#34;:[22.181900,37.836100]}" id="NCID0EVOAC" xlink:type="simple">37.8361, 22.1819</named-content>
                </named-content>
              </td></tr><tr><td rowspan="1" colspan="3">cf. <italic><tp:taxon-name><tp:taxon-name-part taxon-name-part-type="genus" reg="Isimerope"/><tp:taxon-name-part taxon-name-part-type="species" reg="Islamia">Islamia</tp:taxon-name-part></tp:taxon-name></italic> sp.</td></tr><tr><td rowspan="1" colspan="1">12</td><td rowspan="1" colspan="1">Mili, spring below power station (on the Astros–Argos road), Argolis <bold>2A34</bold></td><td rowspan="1" colspan="1">
                <named-content xmlns:xlink="http://www.w3.org/1999/xlink" content-type="dwc:verbatimCoordinates" xlink:type="simple">
                  <named-content content-type="geo-json" specific-use="{&#34;type&#34;:&#34;Point&#34;,&#34;coordinates&#34;:[22.717500,37.552500]}" id="NCID0EZPAC" xlink:type="simple">37.5525, 22.7175</named-content>
                </named-content>
              </td></tr></tbody></table></table-wrap></tp:treatment-sec><ref-list><ref id="B49"><mixed-citation xmlns:xlink="http://www.w3.org/1999/xlink" xlink:type="simple"><person-group><name name-style="western"><surname>Szarowska</surname><given-names>M</given-names></name><name name-style="western"><surname>Hofman</surname><given-names>S</given-names></name><name name-style="western"><surname>Osikowski</surname><given-names>A</given-names></name><name name-style="western"><surname>Falniowski</surname><given-names>A</given-names></name></person-group> (<year>2014</year>) <article-title><italic><tp:taxon-name><tp:taxon-name-part taxon-name-part-type="genus">Daphniola</tp:taxon-name-part></tp:taxon-name></italic> Radoman, 1973 (<tp:taxon-name><tp:taxon-name-part taxon-name-part-type="subclass">Caenogastropoda</tp:taxon-name-part></tp:taxon-name>: <tp:taxon-name><tp:taxon-name-part taxon-name-part-type="superfamily">Truncatelloidea</tp:taxon-name-part></tp:taxon-name>) at east Aegean islands.</article-title><source>Folia Malacologica</source><volume>22</volume>: <fpage>11</fpage>–<lpage>20</lpage>. <ext-link xlink:type="simple" ext-link-type="doi" xlink:href="10.12657/folmal.022.021">https://doi.org/10.12657/folmal.022.021</ext-link></mixed-citation></ref></ref-list></tp:taxon-treatment>
