# Supplementary material for: New data on the valvatiform-shelled Hydrobiidae (Caenogastropoda, Truncatelloidea) from southern Greece
Source: Zookeys. 2021 Oct 12;1062:31–47. doi: 10.3897/zookeys.1062.64746 (PMC8526508; doi:10.3897/zookeys.1062.64746)
Supplement: XML Treatment for Isimerope semele [file zookeys.1062.64746-treatment6.xml]

<!DOCTYPE tp:taxon-treatment
  PUBLIC "-//TaxonX//DTD Taxonomic Treatment Publishing DTD v0 20100105//EN" "tax-treatment-NSO.dtd">
<tp:taxon-treatment xmlns:tp="http://www.plazi.org/taxpub"><tp:treatment-meta><kwd-group><label>Taxon classification</label><kwd><named-content xmlns:xlink="http://www.w3.org/1999/xlink" content-type="kingdom">Animalia</named-content></kwd><kwd><named-content xmlns:xlink="http://www.w3.org/1999/xlink" content-type="order">Littorinimorpha</named-content></kwd><kwd><named-content xmlns:xlink="http://www.w3.org/1999/xlink" content-type="family">Hydrobiidae</named-content></kwd></kwd-group><mixed-citation publication-type="journal"><person-group><name><surname>Hofman</surname><given-names>Sebastian</given-names></name><name><surname>Grego</surname><given-names>Jozef</given-names></name><name><surname>Fehér</surname><given-names>Zoltán</given-names></name><name><surname>Erőss</surname><given-names>Zoltán Péter</given-names></name><name><surname>Rysiewska</surname><given-names>Aleksandra</given-names></name><name><surname>Osikowski</surname><given-names>Artur</given-names></name><name><surname>Falniowski</surname><given-names>Andrzej</given-names></name></person-group><article-title>New data on the valvatiform-shelled <tp:taxon-name><tp:taxon-name-part taxon-name-part-type="family">Hydrobiidae</tp:taxon-name-part></tp:taxon-name> (<tp:taxon-name><tp:taxon-name-part taxon-name-part-type="subclass">Caenogastropoda</tp:taxon-name-part></tp:taxon-name>, <tp:taxon-name><tp:taxon-name-part taxon-name-part-type="superfamily">Truncatelloidea</tp:taxon-name-part></tp:taxon-name>) from southern Greece</article-title><source>Zookeys</source><day>12</day><month>10</month><year>2021</year><volume>1062</volume><fpage>31</fpage><lpage>47</lpage><pub-id pub-id-type="doi">10.3897/zookeys.1062.64746</pub-id></mixed-citation></tp:treatment-meta><tp:nomenclature><tp:taxon-name>
              <object-id xmlns:xlink="http://www.w3.org/1999/xlink" content-type="arpha" xlink:type="simple">E0994B43-FDC0-54EF-8712-CDC6661B4661</object-id>
              <tp:taxon-name-part taxon-name-part-type="genus" reg="Isimerope">Isimerope</tp:taxon-name-part>
              <tp:taxon-name-part taxon-name-part-type="species" reg="semele">semele</tp:taxon-name-part>
            </tp:taxon-name><tp:taxon-authority>Radea &amp; Parmakelis, 2013</tp:taxon-authority></tp:nomenclature><tp:treatment-sec sec-type="GenBank numbers" id="SECID0ERPAI"><title>GenBank numbers.</title><p><ext-link xmlns:xlink="http://www.w3.org/1999/xlink" ext-link-type="gen" xlink:href="MZ093450" xlink:type="simple">MZ093450</ext-link>–<ext-link xmlns:xlink="http://www.w3.org/1999/xlink" ext-link-type="gen" xlink:href="MZ093453" xlink:type="simple">MZ093453</ext-link>; <ext-link xmlns:xlink="http://www.w3.org/1999/xlink" ext-link-type="gen" xlink:href="MZ265358" xlink:type="simple">MZ265358</ext-link>–<ext-link xmlns:xlink="http://www.w3.org/1999/xlink" ext-link-type="gen" xlink:href="MZ265361" xlink:type="simple">MZ265361</ext-link></p></tp:treatment-sec><tp:treatment-sec sec-type="notes" id="SECID0EKQAI"><title>Notes.</title><p>When describing <italic><tp:taxon-name><tp:taxon-name-part taxon-name-part-type="genus" reg="Graecoarganiella">Graecoarganiella</tp:taxon-name-part><tp:taxon-name-part taxon-name-part-type="species" reg="parnassiana">parnassiana</tp:taxon-name-part></tp:taxon-name></italic> from the Parnassus Mts., <xref ref-type="bibr" rid="B11">Falniowski and Szarowska (2011b)</xref> reported three young hydrobiid specimens found at Mainalo Mountain, Peloponnese, WSW of Piana, WNW of Tripolis, in a medium-sized spring and cistern. Their <abbrev xmlns:xlink="http://www.w3.org/1999/xlink" xlink:title="cytochrome oxidase subunit I" id="ABBRID0E6QAI" xlink:type="simple">COI</abbrev> sequence was interpreted as indicating a distinct species congeneric with <italic><tp:taxon-name><tp:taxon-name-part taxon-name-part-type="genus" reg="Graecoarganiella">Graecoarganiella</tp:taxon-name-part><tp:taxon-name-part taxon-name-part-type="species" reg="parnassiana">parnassiana</tp:taxon-name-part></tp:taxon-name></italic>. Later, <xref ref-type="bibr" rid="B29">Radea et al. (2013)</xref> found other species at Megali Vrisi, Pharmakas Mt., and described it as a representative of a new monotypic genus <italic><tp:taxon-name><tp:taxon-name-part taxon-name-part-type="genus" reg="Isimerope">Isimerope</tp:taxon-name-part></tp:taxon-name></italic>, with <italic><tp:taxon-name><tp:taxon-name-part taxon-name-part-type="genus" reg="Isimerope">I.</tp:taxon-name-part><tp:taxon-name-part taxon-name-part-type="species" reg="semele">semele</tp:taxon-name-part></tp:taxon-name></italic> as the type species. In our tree (Fig. <xref ref-type="fig" rid="F7">7</xref>) <italic><tp:taxon-name><tp:taxon-name-part taxon-name-part-type="genus" reg="Graecoarganiella">Graecoarganiella</tp:taxon-name-part></tp:taxon-name></italic> and <italic><tp:taxon-name><tp:taxon-name-part taxon-name-part-type="genus" reg="Isimerope">Isimerope</tp:taxon-name-part></tp:taxon-name></italic> are quite distinct (p-distance 0.096), but form a well-supported clade (bootstrap value of 100%, Bayesian probability 1.0). The shells are very similar, and the same holds true for the radulae. The lack of a ctenidium, and egg capsules laid in the umbilicus of the shell, might be considered as unique shared character states. The penes and female reproductive organs of the compared taxa do not differ more than could be expected by different season of collection or fixation technique.</p><p>At the four localities: 8, 9, 10 and 11 (Fig. <xref ref-type="fig" rid="F1">1</xref>, Table <xref ref-type="table" rid="T1">1</xref>) we collected gastropods, whose shells (Fig. <xref ref-type="fig" rid="F3">3L–O</xref>), soft parts morphology (not well-fixed material reduced the possible examination) and molecular data (Fig. <xref ref-type="fig" rid="F7">7</xref>) showed them as belonging to <italic><tp:taxon-name><tp:taxon-name-part taxon-name-part-type="genus" reg="Isimerope">Isimerope</tp:taxon-name-part></tp:taxon-name></italic>. Again, as in the case of <italic><tp:taxon-name><tp:taxon-name-part taxon-name-part-type="genus" reg="Graecoarganiella">Graecoarganiella</tp:taxon-name-part></tp:taxon-name></italic>, our specimens of <italic><tp:taxon-name><tp:taxon-name-part taxon-name-part-type="genus" reg="Isimerope">Isimerope</tp:taxon-name-part></tp:taxon-name></italic> may represent distinct species, but as in <italic><tp:taxon-name><tp:taxon-name-part taxon-name-part-type="genus" reg="Daphniola">Daphniola</tp:taxon-name-part></tp:taxon-name></italic>, the molecular differences may be considered as within- species level variation (p-distance 0.035).</p><p>Our molecular data clearly show the close relationship of <italic><tp:taxon-name><tp:taxon-name-part taxon-name-part-type="genus" reg="Isimerope">Isimerope</tp:taxon-name-part></tp:taxon-name></italic> and <italic><tp:taxon-name><tp:taxon-name-part taxon-name-part-type="genus" reg="Graecoarganiella">Graecoarganiella</tp:taxon-name-part></tp:taxon-name></italic>, contradicting their classification to different subfamilies (<tp:taxon-name><tp:taxon-name-part taxon-name-part-type="subfamily">Belgrandiinae</tp:taxon-name-part></tp:taxon-name> de Stefani, 1877 and <tp:taxon-name><tp:taxon-name-part taxon-name-part-type="subfamily">Horatiinae</tp:taxon-name-part></tp:taxon-name> D. W. Taylor, 1966, respectively), as stated in WORMS (<xref ref-type="bibr" rid="B53">WoRMS Editorial Board 2021</xref>). Both more anatomical and molecular data, as well as a broad-scale revision of the systematics of the <tp:taxon-name><tp:taxon-name-part taxon-name-part-type="superfamily">Truncatelloidea</tp:taxon-name-part></tp:taxon-name> proposed by <xref ref-type="bibr" rid="B6">Bouchet et al. (2017)</xref> are badly needed.</p></tp:treatment-sec><tp:treatment-sec><!--Section generated to contain objects referenced in tp:taxon-treatment.--><fig id="F7" position="float" orientation="portrait"><object-id xmlns:xlink="http://www.w3.org/1999/xlink" content-type="doi" xlink:type="simple">10.3897/zookeys.1062.64746.figure7</object-id><object-id xmlns:xlink="http://www.w3.org/1999/xlink" content-type="arpha" xlink:type="simple">86062D21-0F99-52A1-8D85-2E103972D311</object-id><label>Figure 7.</label><caption><p>Phylogenetic tree for <abbrev xmlns:xlink="http://www.w3.org/1999/xlink" xlink:title="cytochrome oxidase subunit I" id="ABBRID0EMBAI" xlink:type="simple">COI</abbrev> showing relationships between the studied snails. Bootstrap supports (&gt;60%) and Bayesian probabilities are given.</p></caption><graphic xmlns:xlink="http://www.w3.org/1999/xlink" xlink:href="zookeys-1062-031-g007.jpg" position="float" orientation="portrait" xlink:type="simple" id="oo_598607.jpg"><uri content-type="original_file" xlink:type="simple">https://binary.pensoft.net/fig/598607</uri></graphic></fig><fig id="F1" position="float" orientation="portrait"><object-id xmlns:xlink="http://www.w3.org/1999/xlink" content-type="doi" xlink:type="simple">10.3897/zookeys.1062.64746.figure1</object-id><object-id xmlns:xlink="http://www.w3.org/1999/xlink" content-type="arpha" xlink:type="simple">A6B1E20C-0FE1-57A5-BE64-201E37B15CED</object-id><label>Figure 1.</label><caption><p>Localities of the sampling sites. For geographic coordinates see Table <xref ref-type="table" rid="T1">1</xref>.</p></caption><graphic xmlns:xlink="http://www.w3.org/1999/xlink" xlink:href="zookeys-1062-031-g001.jpg" position="float" orientation="portrait" xlink:type="simple" id="oo_598601.jpg"><uri content-type="original_file" xlink:type="simple">https://binary.pensoft.net/fig/598601</uri></graphic></fig><table-wrap id="T1" position="float" orientation="portrait"><label>Table 1.</label><caption><p>Geographic coordinates of identified sampling sites, by species. See also the map (Fig. <xref ref-type="fig" rid="F1">1</xref>). Extraction numbers (in bold) are also given, see also Figures <xref ref-type="fig" rid="F7">7</xref>, <xref ref-type="fig" rid="F8">8</xref>.</p></caption><table id="TID0ETJBG" rules="all"><tbody><tr><th rowspan="1" colspan="1">Id</th><th rowspan="1" colspan="1">Site</th><th rowspan="1" colspan="1">Coordinates</th></tr><tr><td rowspan="1" colspan="3">
                <italic><tp:taxon-name><tp:taxon-name-part taxon-name-part-type="genus" reg="Daphniola">Daphniola</tp:taxon-name-part><tp:taxon-name-part taxon-name-part-type="species" reg="longipenia">longipenia</tp:taxon-name-part></tp:taxon-name></italic>
              </td></tr><tr><td rowspan="1" colspan="1">1</td><td rowspan="1" colspan="1">W edge of Katarraktis, spring 564 m, Achaia, Peloponnese, Greece; <bold>2A29, 2B24</bold></td><td rowspan="1" colspan="1">
                <named-content xmlns:xlink="http://www.w3.org/1999/xlink" content-type="dwc:verbatimCoordinates" xlink:type="simple">
                  <named-content content-type="geo-json" specific-use="{&#34;type&#34;:&#34;Point&#34;,&#34;coordinates&#34;:[21.832800,38.101400]}" id="NCID0EDGAC" xlink:type="simple">38.1014, 21.8328</named-content>
                </named-content>
              </td></tr><tr><td rowspan="1" colspan="1">2</td><td rowspan="1" colspan="1">Panagitsa, large spring 500 m, Arcadia, Peloponnese, Greece; <bold>2A32, 2B26, 2B27</bold></td><td rowspan="1" colspan="1">
                <named-content xmlns:xlink="http://www.w3.org/1999/xlink" content-type="dwc:verbatimCoordinates" xlink:type="simple">
                  <named-content content-type="geo-json" specific-use="{&#34;type&#34;:&#34;Point&#34;,&#34;coordinates&#34;:[22.221900,37.772500]}" id="NCID0EYGAC" xlink:type="simple">37.7725, 22.2219</named-content>
                </named-content>
              </td></tr><tr><td rowspan="1" colspan="3">
                <italic><tp:taxon-name><tp:taxon-name-part taxon-name-part-type="genus" reg="Daphniola">Daphniola</tp:taxon-name-part><tp:taxon-name-part taxon-name-part-type="species" reg="hadei">hadei</tp:taxon-name-part></tp:taxon-name></italic>
              </td></tr><tr><td rowspan="1" colspan="1">3</td><td rowspan="1" colspan="1">3 km W of Megali Vrisi, Laconia, Peloponnese, Greece; <bold>2A27</bold></td><td rowspan="1" colspan="1">
                <named-content xmlns:xlink="http://www.w3.org/1999/xlink" content-type="dwc:verbatimCoordinates" xlink:type="simple">
                  <named-content content-type="geo-json" specific-use="{&#34;type&#34;:&#34;Point&#34;,&#34;coordinates&#34;:[22.522200,37.226700]}" id="NCID0E4HAC" xlink:type="simple">37.2267, 22.5222</named-content>
                </named-content>
              </td></tr><tr><td rowspan="1" colspan="1">4</td><td rowspan="1" colspan="1">Spring beneath Katafigio Parnonos, Laconia, Peloponnese, Greece; <bold>2B19</bold></td><td rowspan="1" colspan="1">
                <named-content xmlns:xlink="http://www.w3.org/1999/xlink" content-type="dwc:verbatimCoordinates" xlink:type="simple">
                  <named-content content-type="geo-json" specific-use="{&#34;type&#34;:&#34;Point&#34;,&#34;coordinates&#34;:[22.615800,37.222200]}" id="NCID0ESIAC" xlink:type="simple">37.2222, 22.6158</named-content>
                </named-content>
              </td></tr><tr><td rowspan="1" colspan="1">5</td><td rowspan="1" colspan="1">Kastorio, spring, 3 3 km N of village at aquaducte, Laconia, Peloponnese, Greece; <bold>2B20</bold></td><td rowspan="1" colspan="1">
                <named-content xmlns:xlink="http://www.w3.org/1999/xlink" content-type="dwc:verbatimCoordinates" xlink:type="simple">
                  <named-content content-type="geo-json" specific-use="{&#34;type&#34;:&#34;Point&#34;,&#34;coordinates&#34;:[22.294400,37.173300]}" id="NCID0EHJAC" xlink:type="simple">37.1733, 22.2944</named-content>
                </named-content>
              </td></tr><tr><td rowspan="1" colspan="3">
                <italic><tp:taxon-name><tp:taxon-name-part taxon-name-part-type="genus" reg="Daphniola">Daphniola</tp:taxon-name-part><tp:taxon-name-part taxon-name-part-type="species" reg="louisi">louisi</tp:taxon-name-part></tp:taxon-name></italic>
              </td></tr><tr><td rowspan="1" colspan="1">6</td><td rowspan="1" colspan="1">Ag. Kiriaki spring N of Kato Kampia, Euboea, Greece; <bold>2A33</bold></td><td rowspan="1" colspan="1">
                <named-content xmlns:xlink="http://www.w3.org/1999/xlink" content-type="dwc:verbatimCoordinates" xlink:type="simple">
                  <named-content content-type="geo-json" specific-use="{&#34;type&#34;:&#34;Point&#34;,&#34;coordinates&#34;:[23.844200,38.560800]}" id="NCID0EMKAC" xlink:type="simple">38.5608, 23.8442</named-content>
                </named-content>
              </td></tr><tr><td rowspan="1" colspan="3">
                <italic><tp:taxon-name><tp:taxon-name-part taxon-name-part-type="genus" reg="Graecoarganiella">Graecoarganiella</tp:taxon-name-part><tp:taxon-name-part taxon-name-part-type="species" reg="parnassiana">parnassiana</tp:taxon-name-part></tp:taxon-name></italic>
              </td></tr><tr><td rowspan="1" colspan="1">7</td><td rowspan="1" colspan="1">mouth of Erkinas Gorge, Kria 2, Boeotia, Livadia, Greece <bold>2A28, 2B23</bold></td><td rowspan="1" colspan="1">
                <named-content xmlns:xlink="http://www.w3.org/1999/xlink" content-type="dwc:verbatimCoordinates" xlink:type="simple">
                  <named-content content-type="geo-json" specific-use="{&#34;type&#34;:&#34;Point&#34;,&#34;coordinates&#34;:[22.875000,38.431900]}" id="NCID0ERLAC" xlink:type="simple">38.4319, 22.8750</named-content>
                </named-content>
              </td></tr><tr><td rowspan="1" colspan="3">
                <italic><tp:taxon-name><tp:taxon-name-part taxon-name-part-type="genus" reg="Isimerope">Isimerope</tp:taxon-name-part><tp:taxon-name-part taxon-name-part-type="species" reg="semele">semele</tp:taxon-name-part></tp:taxon-name></italic>
              </td></tr><tr><td rowspan="1" colspan="1">8</td><td rowspan="1" colspan="1">Peloponnese, Achaia regional unit, Katarraktis center, spring and limetone cliffs, <bold>2A30</bold></td><td rowspan="1" colspan="1">
                <named-content xmlns:xlink="http://www.w3.org/1999/xlink" content-type="dwc:verbatimCoordinates" xlink:type="simple">
                  <named-content content-type="geo-json" specific-use="{&#34;type&#34;:&#34;Point&#34;,&#34;coordinates&#34;:[21.834200,38.098900]}" id="NCID0EWMAC" xlink:type="simple">38.0989, 21.8342</named-content>
                </named-content>
              </td></tr><tr><td rowspan="1" colspan="1">9</td><td rowspan="1" colspan="1">Peloponnese, Achaia regional unit, Ag. Georgios (E of Tripotam), Vici spring, <bold>2A31</bold></td><td rowspan="1" colspan="1">
                <named-content xmlns:xlink="http://www.w3.org/1999/xlink" content-type="dwc:verbatimCoordinates" xlink:type="simple">
                  <named-content content-type="geo-json" specific-use="{&#34;type&#34;:&#34;Point&#34;,&#34;coordinates&#34;:[21.939700,37.852500]}" id="NCID0ELNAC" xlink:type="simple">37.8525, 21.9397</named-content>
                </named-content>
              </td></tr><tr><td rowspan="1" colspan="1">10</td><td rowspan="1" colspan="1">Peloponnese, Achaia regional unit, Ag. Georgios (E of Tripotam), Anastasia spring, <bold>2B21</bold></td><td rowspan="1" colspan="1">
                <named-content xmlns:xlink="http://www.w3.org/1999/xlink" content-type="dwc:verbatimCoordinates" xlink:type="simple">
                  <named-content content-type="geo-json" specific-use="{&#34;type&#34;:&#34;Point&#34;,&#34;coordinates&#34;:[21.940800,37.851700]}" id="NCID0EAOAC" xlink:type="simple">37.8517, 21.9408</named-content>
                </named-content>
              </td></tr><tr><td rowspan="1" colspan="1">11</td><td rowspan="1" colspan="1">Ladon spring E of Kerasia, Achaia regional unit, 474 m; 462 m alt., Greece, <bold>2A22</bold></td><td rowspan="1" colspan="1">
                <named-content xmlns:xlink="http://www.w3.org/1999/xlink" content-type="dwc:verbatimCoordinates" xlink:type="simple">
                  <named-content content-type="geo-json" specific-use="{&#34;type&#34;:&#34;Point&#34;,&#34;coordinates&#34;:[22.181900,37.836100]}" id="NCID0EVOAC" xlink:type="simple">37.8361, 22.1819</named-content>
                </named-content>
              </td></tr><tr><td rowspan="1" colspan="3">cf. <italic><tp:taxon-name><tp:taxon-name-part taxon-name-part-type="genus" reg="Isimerope"/><tp:taxon-name-part taxon-name-part-type="species" reg="Islamia">Islamia</tp:taxon-name-part></tp:taxon-name></italic> sp.</td></tr><tr><td rowspan="1" colspan="1">12</td><td rowspan="1" colspan="1">Mili, spring below power station (on the Astros–Argos road), Argolis <bold>2A34</bold></td><td rowspan="1" colspan="1">
                <named-content xmlns:xlink="http://www.w3.org/1999/xlink" content-type="dwc:verbatimCoordinates" xlink:type="simple">
                  <named-content content-type="geo-json" specific-use="{&#34;type&#34;:&#34;Point&#34;,&#34;coordinates&#34;:[22.717500,37.552500]}" id="NCID0EZPAC" xlink:type="simple">37.5525, 22.7175</named-content>
                </named-content>
              </td></tr></tbody></table></table-wrap><fig id="F8" position="float" orientation="portrait"><object-id xmlns:xlink="http://www.w3.org/1999/xlink" content-type="doi" xlink:type="simple">10.3897/zookeys.1062.64746.figure8</object-id><object-id xmlns:xlink="http://www.w3.org/1999/xlink" content-type="arpha" xlink:type="simple">4F2A0490-0960-5BD7-97E0-9DB1DD790709</object-id><label>Figure 8.</label><caption><p>Phylogenetic tree inferred from connected <abbrev xmlns:xlink="http://www.w3.org/1999/xlink" xlink:title="cytochrome oxidase subunit I" id="ABBRID0E4BAI" xlink:type="simple">COI</abbrev> and <abbrev xmlns:xlink="http://www.w3.org/1999/xlink" xlink:title="nuclear histone" id="ABBRID0EBCAI" xlink:type="simple">H3</abbrev> sequences. Bootstrap supports (&gt;60%) and Bayesian probabilities are given.</p></caption><graphic xmlns:xlink="http://www.w3.org/1999/xlink" xlink:href="zookeys-1062-031-g008.jpg" position="float" orientation="portrait" xlink:type="simple" id="oo_598608.jpg"><uri content-type="original_file" xlink:type="simple">https://binary.pensoft.net/fig/598608</uri></graphic></fig><fig id="F3" position="float" orientation="portrait"><object-id xmlns:xlink="http://www.w3.org/1999/xlink" content-type="doi" xlink:type="simple">10.3897/zookeys.1062.64746.figure3</object-id><object-id xmlns:xlink="http://www.w3.org/1999/xlink" content-type="arpha" xlink:type="simple">6CB13144-466E-5F6B-BDC8-A4CBC239E793</object-id><label>Figure 3.</label><caption><p>Shells of gastropods: <italic><tp:taxon-name><tp:taxon-name-part taxon-name-part-type="genus" reg="Daphniola">D.</tp:taxon-name-part><tp:taxon-name-part taxon-name-part-type="species" reg="longipenia">longipenia</tp:taxon-name-part></tp:taxon-name></italic><bold>A–D</bold> locality 2 (holotype, 2A32, 2B26, 2B27) <bold>E</bold> locality 1 (2A29); <italic><tp:taxon-name><tp:taxon-name-part taxon-name-part-type="genus" reg="Daphniola">Daphniola</tp:taxon-name-part><tp:taxon-name-part taxon-name-part-type="species" reg="hadei">hadei</tp:taxon-name-part></tp:taxon-name></italic><bold>F</bold> locality 3 (2A27) <bold>G</bold> locality 4 (2B19) <bold>H</bold> locality 5 (2B20) <bold>I</bold><italic><tp:taxon-name><tp:taxon-name-part taxon-name-part-type="genus" reg="Daphniola">D.</tp:taxon-name-part><tp:taxon-name-part taxon-name-part-type="species" reg="louisi">louisi</tp:taxon-name-part></tp:taxon-name></italic>, locality 6 (2A33) <bold>J–K</bold><italic><tp:taxon-name><tp:taxon-name-part taxon-name-part-type="genus" reg="Graecoarganiella">Graecoarganiella</tp:taxon-name-part><tp:taxon-name-part taxon-name-part-type="species" reg="parnassiana">parnassiana</tp:taxon-name-part></tp:taxon-name></italic>, locality 7 (2A28, 2B23) <bold>L–O</bold><italic><tp:taxon-name><tp:taxon-name-part taxon-name-part-type="genus" reg="Isimerope">Isimerope</tp:taxon-name-part></tp:taxon-name></italic><bold>L</bold> locality 8 (2A30) <bold>M</bold> locality 9 (2A31) <bold>N</bold> locality 10 (2B21) <bold>O</bold> locality 11 (2A22) <bold>P</bold> cf. <italic><tp:taxon-name><tp:taxon-name-part taxon-name-part-type="genus" reg="Isimerope"/><tp:taxon-name-part taxon-name-part-type="species" reg="Islamia">Islamia</tp:taxon-name-part></tp:taxon-name></italic> sp., locality 12 (2A34). Scale bar: 1 mm.</p></caption><graphic xmlns:xlink="http://www.w3.org/1999/xlink" xlink:href="zookeys-1062-031-g003.jpg" position="float" orientation="portrait" xlink:type="simple" id="oo_598603.jpg"><uri content-type="original_file" xlink:type="simple">https://binary.pensoft.net/fig/598603</uri></graphic></fig></tp:treatment-sec><ref-list><ref id="B11"><mixed-citation xmlns:xlink="http://www.w3.org/1999/xlink" xlink:type="simple"><person-group><name name-style="western"><surname>Falniowski</surname><given-names>A</given-names></name><name name-style="western"><surname>Szarowska</surname><given-names>M</given-names></name></person-group> (<year>2011b</year>) <article-title>A new genus and new species of valvatiform hydrobiid (<tp:taxon-name><tp:taxon-name-part taxon-name-part-type="superfamily">Rissooidea</tp:taxon-name-part></tp:taxon-name>; <tp:taxon-name><tp:taxon-name-part taxon-name-part-type="subclass">Caenogastropoda</tp:taxon-name-part></tp:taxon-name>) from Greece.</article-title><source>Molluscan Research</source><volume>31</volume>: <fpage>189</fpage>–<lpage>199</lpage>.</mixed-citation></ref><ref id="B29"><mixed-citation xmlns:xlink="http://www.w3.org/1999/xlink" xlink:type="simple"><person-group><name name-style="western"><surname>Radea</surname><given-names>C</given-names></name><name name-style="western"><surname>Parmakelis</surname><given-names>A</given-names></name><name name-style="western"><surname>Mourikis</surname><given-names>T</given-names></name><name name-style="western"><surname>Triantis</surname><given-names>KA</given-names></name></person-group> (<year>2013</year>) <article-title><italic><tp:taxon-name><tp:taxon-name-part taxon-name-part-type="genus">Isimerope</tp:taxon-name-part></tp:taxon-name></italic>, a new genus of <tp:taxon-name><tp:taxon-name-part taxon-name-part-type="family">Hydrobiidae</tp:taxon-name-part></tp:taxon-name> (<tp:taxon-name><tp:taxon-name-part taxon-name-part-type="subclass">Caenogastropoda</tp:taxon-name-part></tp:taxon-name>: <tp:taxon-name><tp:taxon-name-part taxon-name-part-type="superfamily">Rissooidea</tp:taxon-name-part></tp:taxon-name>) from Greece.</article-title><source>Journal of Molluscan Studies</source><volume>79</volume>: <fpage>168</fpage>–<lpage>176</lpage>. doi: <ext-link xlink:type="simple" ext-link-type="doi" xlink:href="10.1093/mollus/eyt010">10.1093/mollus/eyt010</ext-link></mixed-citation></ref><ref id="B53"><mixed-citation xmlns:xlink="http://www.w3.org/1999/xlink" xlink:type="simple"><institution xlink:type="simple">WoRMS Editorial Board</institution> (<year>2021</year>) World Register of Marine Species. <ext-link xlink:type="simple" ext-link-type="uri" xlink:href="http://www.marinespecies.org">http://www.marinespecies.org</ext-link>. [Accessed at VLIZ 2021-08-30]</mixed-citation></ref><ref id="B6"><mixed-citation xmlns:xlink="http://www.w3.org/1999/xlink" xlink:type="simple"><person-group><name name-style="western"><surname>Bouchet</surname><given-names>P</given-names></name><name name-style="western"><surname>Rocroi</surname><given-names>J-P</given-names></name><name name-style="western"><surname>Hausdorf</surname><given-names>B</given-names></name><name name-style="western"><surname>Kaim</surname><given-names>A</given-names></name><name name-style="western"><surname>Kano</surname><given-names>Y</given-names></name><name name-style="western"><surname>Nutzel</surname><given-names>A</given-names></name><name name-style="western"><surname>Parkhaev</surname><given-names>P</given-names></name><name name-style="western"><surname>Schrödl</surname><given-names>M</given-names></name><name name-style="western"><surname>Strong</surname><given-names>EE</given-names></name></person-group> (<year>2017</year>) <article-title>Revised classification, nomenclator and typification of gastropod and monoplacophoran families.</article-title><source>Malacologia</source><volume>61</volume>: <fpage>1</fpage>–<lpage>526</lpage>. <ext-link xlink:type="simple" ext-link-type="doi" xlink:href="10.4002/040.061.0201">https://doi.org/10.4002/040.061.0201</ext-link></mixed-citation></ref></ref-list></tp:taxon-treatment>
