# Supplementary material for: New data on the valvatiform-shelled Hydrobiidae (Caenogastropoda, Truncatelloidea) from southern Greece
Source: Zookeys. 2021 Oct 12;1062:31–47. doi: 10.3897/zookeys.1062.64746 (PMC8526508; doi:10.3897/zookeys.1062.64746)
Supplement: XML Treatment for Islamia [file zookeys.1062.64746-treatment7.xml]

<!DOCTYPE tp:taxon-treatment
  PUBLIC "-//TaxonX//DTD Taxonomic Treatment Publishing DTD v0 20100105//EN" "tax-treatment-NSO.dtd">
<tp:taxon-treatment xmlns:tp="http://www.plazi.org/taxpub"><tp:treatment-meta><kwd-group><label>Taxon classification</label><kwd><named-content xmlns:xlink="http://www.w3.org/1999/xlink" content-type="kingdom">Animalia</named-content></kwd><kwd><named-content xmlns:xlink="http://www.w3.org/1999/xlink" content-type="order">Littorinimorpha</named-content></kwd><kwd><named-content xmlns:xlink="http://www.w3.org/1999/xlink" content-type="family">Hydrobiidae</named-content></kwd></kwd-group><mixed-citation publication-type="journal"><person-group><name><surname>Hofman</surname><given-names>Sebastian</given-names></name><name><surname>Grego</surname><given-names>Jozef</given-names></name><name><surname>Fehér</surname><given-names>Zoltán</given-names></name><name><surname>Erőss</surname><given-names>Zoltán Péter</given-names></name><name><surname>Rysiewska</surname><given-names>Aleksandra</given-names></name><name><surname>Osikowski</surname><given-names>Artur</given-names></name><name><surname>Falniowski</surname><given-names>Andrzej</given-names></name></person-group><article-title>New data on the valvatiform-shelled <tp:taxon-name><tp:taxon-name-part taxon-name-part-type="family">Hydrobiidae</tp:taxon-name-part></tp:taxon-name> (<tp:taxon-name><tp:taxon-name-part taxon-name-part-type="subclass">Caenogastropoda</tp:taxon-name-part></tp:taxon-name>, <tp:taxon-name><tp:taxon-name-part taxon-name-part-type="superfamily">Truncatelloidea</tp:taxon-name-part></tp:taxon-name>) from southern Greece</article-title><source>Zookeys</source><day>12</day><month>10</month><year>2021</year><volume>1062</volume><fpage>31</fpage><lpage>47</lpage><pub-id pub-id-type="doi">10.3897/zookeys.1062.64746</pub-id></mixed-citation></tp:treatment-meta><tp:nomenclature><label>cf.</label><tp:taxon-name>
              <object-id xmlns:xlink="http://www.w3.org/1999/xlink" content-type="arpha" xlink:type="simple">040CA6AF-C00A-5F50-80A0-ACC897B1F34F</object-id>
              <tp:taxon-name-part taxon-name-part-type="genus" reg="Isimerope"/>
              <tp:taxon-name-part taxon-name-part-type="species" reg="Islamia">Islamia</tp:taxon-name-part>
            </tp:taxon-name><tp:taxon-authority>sp.</tp:taxon-authority></tp:nomenclature><tp:treatment-sec sec-type="GenBank numbers" id="SECID0EPWAI"><title>GenBank numbers.</title><p><ext-link xmlns:xlink="http://www.w3.org/1999/xlink" ext-link-type="gen" xlink:href="MZ093465" xlink:type="simple">MZ093465</ext-link>; <ext-link xmlns:xlink="http://www.w3.org/1999/xlink" ext-link-type="gen" xlink:href="MZ265373" xlink:type="simple">MZ265373</ext-link></p></tp:treatment-sec><tp:treatment-sec sec-type="notes" id="SECID0E5WAI"><title>Notes.</title><p>At the locality 12, in Mili, Argolis, in a spring below the power station, a gastropod was found (Fig. <xref ref-type="fig" rid="F3">3P</xref>), whose molecularly inferred phylogenetic position (Fig. <xref ref-type="fig" rid="F8">8</xref>) remains enigmatic. Its sister taxon is <italic><tp:taxon-name><tp:taxon-name-part taxon-name-part-type="genus" reg="Islamia">Islamia</tp:taxon-name-part></tp:taxon-name></italic> Radoman, 1973. The clade’s bootstrap support for two concatenated loci is 100%, strongly suggesting that both mOTUs belong to the same taxon, but the genetic distance between them seems too high (p-distance 0.135). The p-distances in <abbrev xmlns:xlink="http://www.w3.org/1999/xlink" xlink:title="cytochrome oxidase subunit I" id="ABBRID0ETXAI" xlink:type="simple">COI</abbrev> were 0.109 and 0.138 between this taxon and <italic><tp:taxon-name><tp:taxon-name-part taxon-name-part-type="genus" reg="Fissuria">Fissuria</tp:taxon-name-part></tp:taxon-name></italic> Boeters, 1981 and <italic><tp:taxon-name><tp:taxon-name-part taxon-name-part-type="genus" reg="Alzoniella">Alzoniella</tp:taxon-name-part></tp:taxon-name></italic> Giusti &amp; Bodon, 1984, respectively, although the shell morphology still suggests an affiliation with <italic><tp:taxon-name><tp:taxon-name-part taxon-name-part-type="genus" reg="Islamia">Islamia</tp:taxon-name-part></tp:taxon-name></italic>. Anyway, with only one more shell and lack of molecular data on the other Greek <italic><tp:taxon-name><tp:taxon-name-part taxon-name-part-type="genus" reg="Islamia">Islamia</tp:taxon-name-part></tp:taxon-name></italic> species, a justified taxonomic decision has to be postponed until more, and better, preserved specimens are available.</p></tp:treatment-sec><tp:treatment-sec><!--Section generated to contain objects referenced in tp:taxon-treatment.--><fig id="F3" position="float" orientation="portrait"><object-id xmlns:xlink="http://www.w3.org/1999/xlink" content-type="doi" xlink:type="simple">10.3897/zookeys.1062.64746.figure3</object-id><object-id xmlns:xlink="http://www.w3.org/1999/xlink" content-type="arpha" xlink:type="simple">6CB13144-466E-5F6B-BDC8-A4CBC239E793</object-id><label>Figure 3.</label><caption><p>Shells of gastropods: <italic><tp:taxon-name><tp:taxon-name-part taxon-name-part-type="genus" reg="Daphniola">D.</tp:taxon-name-part><tp:taxon-name-part taxon-name-part-type="species" reg="longipenia">longipenia</tp:taxon-name-part></tp:taxon-name></italic><bold>A–D</bold> locality 2 (holotype, 2A32, 2B26, 2B27) <bold>E</bold> locality 1 (2A29); <italic><tp:taxon-name><tp:taxon-name-part taxon-name-part-type="genus" reg="Daphniola">Daphniola</tp:taxon-name-part><tp:taxon-name-part taxon-name-part-type="species" reg="hadei">hadei</tp:taxon-name-part></tp:taxon-name></italic><bold>F</bold> locality 3 (2A27) <bold>G</bold> locality 4 (2B19) <bold>H</bold> locality 5 (2B20) <bold>I</bold><italic><tp:taxon-name><tp:taxon-name-part taxon-name-part-type="genus" reg="Daphniola">D.</tp:taxon-name-part><tp:taxon-name-part taxon-name-part-type="species" reg="louisi">louisi</tp:taxon-name-part></tp:taxon-name></italic>, locality 6 (2A33) <bold>J–K</bold><italic><tp:taxon-name><tp:taxon-name-part taxon-name-part-type="genus" reg="Graecoarganiella">Graecoarganiella</tp:taxon-name-part><tp:taxon-name-part taxon-name-part-type="species" reg="parnassiana">parnassiana</tp:taxon-name-part></tp:taxon-name></italic>, locality 7 (2A28, 2B23) <bold>L–O</bold><italic><tp:taxon-name><tp:taxon-name-part taxon-name-part-type="genus" reg="Isimerope">Isimerope</tp:taxon-name-part></tp:taxon-name></italic><bold>L</bold> locality 8 (2A30) <bold>M</bold> locality 9 (2A31) <bold>N</bold> locality 10 (2B21) <bold>O</bold> locality 11 (2A22) <bold>P</bold> cf. <italic><tp:taxon-name><tp:taxon-name-part taxon-name-part-type="genus" reg="Isimerope"/><tp:taxon-name-part taxon-name-part-type="species" reg="Islamia">Islamia</tp:taxon-name-part></tp:taxon-name></italic> sp., locality 12 (2A34). Scale bar: 1 mm.</p></caption><graphic xmlns:xlink="http://www.w3.org/1999/xlink" xlink:href="zookeys-1062-031-g003.jpg" position="float" orientation="portrait" xlink:type="simple" id="oo_598603.jpg"><uri content-type="original_file" xlink:type="simple">https://binary.pensoft.net/fig/598603</uri></graphic></fig><fig id="F8" position="float" orientation="portrait"><object-id xmlns:xlink="http://www.w3.org/1999/xlink" content-type="doi" xlink:type="simple">10.3897/zookeys.1062.64746.figure8</object-id><object-id xmlns:xlink="http://www.w3.org/1999/xlink" content-type="arpha" xlink:type="simple">4F2A0490-0960-5BD7-97E0-9DB1DD790709</object-id><label>Figure 8.</label><caption><p>Phylogenetic tree inferred from connected <abbrev xmlns:xlink="http://www.w3.org/1999/xlink" xlink:title="cytochrome oxidase subunit I" id="ABBRID0E4BAI" xlink:type="simple">COI</abbrev> and <abbrev xmlns:xlink="http://www.w3.org/1999/xlink" xlink:title="nuclear histone" id="ABBRID0EBCAI" xlink:type="simple">H3</abbrev> sequences. Bootstrap supports (&gt;60%) and Bayesian probabilities are given.</p></caption><graphic xmlns:xlink="http://www.w3.org/1999/xlink" xlink:href="zookeys-1062-031-g008.jpg" position="float" orientation="portrait" xlink:type="simple" id="oo_598608.jpg"><uri content-type="original_file" xlink:type="simple">https://binary.pensoft.net/fig/598608</uri></graphic></fig></tp:treatment-sec></tp:taxon-treatment>
